# Supplementary material for: Energy homeostasis is a conserved process: Evidence from Paracoccus denitrificans’ response to acute changes in energy demand
Source: PLoS One. 2021 Nov 8;16(11):e0259636. doi: 10.1371/journal.pone.0259636 (PMC8575270; doi:10.1371/journal.pone.0259636)
Supplement: S5 Table — (XLSX) [file pone.0259636.s010.xlsx]

## Sheet: Proteins
Accession	Description	Coverage [%]	# AAs	MW [kDa]	# PSMs	# Peptides	WTGlu/WTMala	dKOGlu/dKOMal	dKOGlu/WTGlu	dKOMal/WTMal	CV[%] WTGlu	CV[%] WTMal	CV[%] dKOGlu	CV[%] dKOMal	P-Value WTGlu/WTMal	P-Value dKOGlu/dKOMal	P-Value dKOGlu/WTGlu	P-Value dKOMal/WTMal	Count dKOGlu	Count WTGlu	Count dKOMal	Count WTMal	Intensity dKOGlu	Intensity WTGlu	Intensity dKOMal	Intensity WTMal
WP_011748668.1	(2,3-dihydroxybenzoyl)adenylate synthase [Paracoccus denitrificans]	47	540	58.8	57	25	0.805	0.813	1.259	1.164	2.59	2.34	2.8	1.92	0.48148	0.330915	0.195546	0.463975	5	5	5	5	101.3	79.5	116.5	95.4
WP_011750019.1	(d)CMP kinase [Paracoccus denitrificans]	56	194	20.4	34	12	2.753	1.037	0.694	1.351	4.64	10.21	2.96	5.95	0.00118303	0.56334	0.104739	0.180953	5	5	5	5	86.3	131.8	95.4	58.9
WP_011749200.1	(Fe-S)-binding protein [Paracoccus denitrificans]	21	256	26.7	14	5	1.442	1.26	0.636	0.722	3.47	1.18	2.26	3	0.630487	0.421498	0.0899781	0.453767	5	5	5	5	81.6	132.2	61.2	92.1
ABL71177.1	(NiFe) hydrogenase maturation protein HypF [Paracoccus denitrificans PD1222 PD1222]	18	749	78.5	19	11	1.035	0.818	0.842	0.976	7.12	1.63	10.06	4.18	0.796913	0.452634	0.780105	0.995035	5	5	5	5	92	111.2	88.8	113.8
WP_011750029.1	(S)-ureidoglycine aminohydrolase [Paracoccus denitrificans]	24	275	30.5	27	6	1.833	1.08	0.951	1.523	2.53	3.8	3.11	3.04	0.165153	0.597003	0.905649	0.12801	5	5	5	5	151.3	124.8	127.6	43.2
WP_011749373.1	[NiFe]-hydrogenase assembly chaperone HybE [Paracoccus]	26	283	30.9	10	6	1.262	1.373	0.894	0.901	1.82	5.12	7.59	5.52	0.879249	0.254525	0.924772	0.853133	5	5	5	5	80.3	105.6	79.6	92.3
WP_011750189.1	[protein-PII] uridylyltransferase [Paracoccus denitrificans]	30	936	106.1	65	26	0.795	0.873	0.795	0.846	4.2	2.15	3.13	1.92	0.364918	0.576527	0.406242	0.59586	5	5	5	5	57.3	64.7	96.4	114.7
WP_011748178.1	1-(5-phosphoribosyl)-5-[(5-phosphoribosylamino)methylideneamino]imidazole-4-carboxamide isomerase [Paracoccus denitrificans]	64	238	24.5	140	11	0.857	0.843	0.758	0.734	3.02	3.24	1.73	2.94	0.614778	0.467965	0.229606	0.28639	5	5	5	5	89.8	114.1	104.1	130.9
WP_011751030.1	1,2-phenylacetyl-CoA epoxidase subunit A [Paracoccus denitrificans]	23	329	37.3	18	9	1.917	1.724	0.838	0.872	11.9	3.22	9.9	5.86	0.273736	0.0671048	0.763794	0.766554	5	5	5	5	100.6	120.5	62.6	150.1
WP_011751029.1	1,2-phenylacetyl-CoA epoxidase subunit B [Paracoccus]	11	94	10.7	6	1	2.677	1.324	0.777	1.522	5.63	7.9	5.2	8.95	0.0739098	0.360642	0.517735	0.173248	5	5	5	5	108.2	141.7	82.7	52.3
WP_011750654.1	1,4-alpha-glucan branching protein GlgB [Paracoccus denitrificans]	48	731	81.7	80	29	3.339	2.489	0.89	1.108	1.77	2.4	2.31	1.48	0.000112271	6.40806e-09	0.659991	0.627907	5	5	5	5	135.9	148.5	63.1	51.2
WP_011747236.1	16S rRNA (adenine(1518)-N(6)/adenine(1519)-N(6))-dimethyltransferase RsmA [Paracoccus denitrificans]	33	282	30.3	24	8	1.227	0.936	0.709	0.955	1.94	4.29	3.36	2.69	0.742114	0.765603	0.160096	0.833828	5	5	5	5	80.9	115.1	88.7	88.4
WP_011750191.1	16S rRNA (cytidine(1402)-2'-O)-methyltransferase [Paracoccus denitrificans]	64	302	32.4	63	16	1.214	1.104	0.792	0.814	1.37	2.83	3.15	4.24	0.717651	0.545723	0.394642	0.479023	5	5	5	5	110.2	119.6	97	90.8
WP_011746928.1	16S rRNA (cytosine(1402)-N(4))-methyltransferase RsmH [Paracoccus denitrificans]	36	322	34.3	46	12	1.446	0.974	0.742	0.929	5.16	6.06	1.38	2.89	0.256219	0.987738	0.191615	0.839438	5	5	5	5	90.2	130.6	99.3	88
WP_011746355.1	16S rRNA (guanine(527)-N(7))-methyltransferase RsmG [Paracoccus denitrificans]	40	193	21.1	16	7	1.192	0.778	1.026	1.167	1.81	2.63	3.8	0.92	0.892517	0.218658	0.619386	0.588221	5	5	5	5	95.9	103.2	121.3	111.5
WP_011748607.1	16S rRNA (guanine(966)-N(2))-methyltransferase RsmD [Paracoccus denitrificans]	32	198	20.8	17	7	1.476	0.902	0.907	1.321	3.92	11.35	6.62	3.48	0.405754	0.665875	0.920952	0.329064	5	5	5	5	104	123.9	121.8	81.7
WP_011746969.1	16S rRNA (uracil(1498)-N(3))-methyltransferase [Paracoccus denitrificans]	26	239	26.1	31	9	1.217	0.983	1.103	1.894	3.23	3.16	9.15	2.22	0.881348	0.91097	0.416619	0.0263471	5	5	5	5	102.1	99.8	130	90.4
ABL69852.1	16S rRNA m(2)G 1207 methyltransferase [Paracoccus denitrificans PD1222 PD1222]	49	344	36.7	49	15	1.475	0.944	1.24	1.791	2.07	3.86	6	3.12	0.219921	0.982095	0.214525	0.013643	5	5	5	5	116.7	91.8	123.7	64.7
WP_011750115.1	16S rRNA processing protein RimM [Paracoccus denitrificans]	57	167	18	37	9	1.205	1.006	0.881	0.955	6.86	4.29	4.5	4.03	0.815681	0.892013	0.814645	0.911363	5	5	5	5	117.9	113.2	104.6	97.6
WP_011750732.1	1-acyl-sn-glycerol-3-phosphate acyltransferase [Paracoccus denitrificans]	23	277	30.3	24	8	1.341	1.051	1.234	1.609	2.2	4.97	1.67	6.22	0.608304	0.837505	0.168555	0.0870471	5	5	5	5	105.8	93.9	102.5	149.6
WP_011748304.1	1-acyl-sn-glycerol-3-phosphate acyltransferase [Paracoccus denitrificans]	36	260	28.1	24	8	0.597	0.807	0.979	0.729	4.34	5.31	2.78	2.16	0.0539241	0.262789	0.785429	0.246477	5	5	5	5	103	90.2	119.6	123
WP_011749210.1	1-acyl-sn-glycerol-3-phosphate acyltransferase [Paracoccus denitrificans]	58	210	23.1	31	14	0.765	0.774	0.744	0.705	3.48	3.46	2.21	3.96	0.288474	0.228267	0.290777	0.225358	5	5	5	5	77.4	109.4	104.8	160.7
WP_011750231.1	1-deoxy-D-xylulose-5-phosphate reductoisomerase [Paracoccus denitrificans]	44	390	40.8	95	17	0.948	1.001	0.745	0.709	2.41	2.74	2.67	2.25	0.859035	0.760248	0.204303	0.221832	5	5	5	5	92.2	122.9	89.4	132.4
WP_011746747.1	1-deoxy-D-xylulose-5-phosphate synthase [Paracoccus denitrificans]	40	640	67.9	141	25	0.666	0.775	0.902	0.774	1.54	1.84	2.05	1.94	0.189314	0.17884	0.710929	0.398325	5	5	5	5	93.6	97.9	114.4	134.5
WP_011747221.1	1-phosphofructokinase family hexose kinase [Paracoccus denitrificans]	35	319	32.7	46	10	1.062	0.921	0.804	0.829	6.95	3.76	3.01	3.56	0.965802	0.778084	0.48595	0.548355	5	5	5	5	96.7	119	98.8	111.7
WP_011751019.1	2-(1,2-epoxy-1,2-dihydrophenyl)acetyl-CoA isomerase [Paracoccus denitrificans]	27	262	27.5	26	6	2.746	1.42	0.641	1.094	2.79	8.02	3.32	3.17	0.0376124	0.181559	0.0915049	0.716729	5	5	5	5	130.5	196.2	78	66.8
WP_011748794.1	2,3,4,5-tetrahydropyridine-2,6-dicarboxylate N-succinyltransferase [Paracoccus denitrificans]	56	274	29.4	135	18	0.878	0.794	0.814	0.899	3.9	2.02	4.81	1.72	0.672403	0.242295	0.387621	0.826955	5	5	5	5	87.4	91.9	100.2	121.3
WP_011748786.1	2,3-bisphosphoglycerate-independent phosphoglycerate mutase [Paracoccus denitrificans]	40	507	53.8	213	19	0.879	0.884	1.002	0.885	1.85	2.72	0.6	3.43	0.672964	0.710912	0.895547	0.776482	5	5	5	5	99.4	99.9	104.6	112.1
WP_011751198.1	2,3-butanediol dehydrogenase [Paracoccus denitrificans]	32	357	37.7	24	10	1.205	0.996	1.02	1.225	4.37	2.04	4.46	3.29	0.880388	0.993618	0.637237	0.46877	5	5	5	5	135.8	109.9	115.5	98.3
WP_011748667.1	2,3-dihydro-2,3-dihydroxybenzoate dehydrogenase [Paracoccus denitrificans]	27	256	25.8	18	7	1.252	0.86	0.822	1.228	6.26	5.71	4.8	4.3	0.845251	0.406124	0.568647	0.466379	5	5	5	5	92	108	103.5	81
WP_011746924.1	23S rRNA (adenine(2030)-N(6))-methyltransferase RlmJ [Paracoccus denitrificans]	30	257	28.2	24	7	0.835	0.753	0.495	0.571	4.37	3.8	7.26	3.32	0.330858	0.153147	0.00244773	0.0362202	5	5	5	5	72.9	143.5	86.2	151.8
WP_011748785.1	23S rRNA (adenine(2503)-C(2))-methyltransferase RlmN [Paracoccus denitrificans]	50	391	43.6	120	20	0.861	0.888	1.169	1.093	2.31	3.14	3.46	2.11	0.625064	0.731227	0.385043	0.550825	5	5	5	5	107.2	86.2	106.4	98
WP_011750061.1	23S rRNA (guanosine(2251)-2'-O)-methyltransferase RlmB [Paracoccus denitrificans]	44	265	28.4	43	12	0.964	1.192	0.81	0.651	1.62	2.46	1.09	1.75	0.900664	0.0816456	0.374894	0.121947	5	5	5	5	83.9	113.8	72.3	110.4
WP_011748797.1	23S rRNA (pseudouridine(1915)-N(3))-methyltransferase RlmH [Paracoccus denitrificans]	46	155	16.6	18	6	1.34	1.213	0.909	2.197	5.09	6.98	12.44	5.04	0.773466	0.472312	0.983741	0.0114261	5	5	5	5	123.3	134.6	99	92.4
WP_011749197.1	2'-5' RNA ligase family protein [Paracoccus denitrificans]	5	194	21.6	2	1	1.95	1.455	0.814	1.078	17.52	8.13	15.38	11.82	0.27531	0.233583	0.683259	0.663685	5	5	5	5	104.6	130.5	71.9	66.7
WP_074810335.1	2-amino-4-hydroxy-6-hydroxymethyldihydropteridine diphosphokinase [Paracoccus denitrificans]	26	197	21.5	19	5	0.902	0.89	0.838	0.866	5.38	5.65	5.12	6.42	0.507464	0.617741	0.736416	0.631444	5	5	5	5	92.3	106.8	111.5	126
ABL71734.1	2-C-methyl-D-erythritol 4-phosphate cytidylyltransferase / 2-C-methyl-D-erythritol 2,4-cyclodiphosphate synthase [Paracoccus denitrificans PD1222 PD1222]	48	411	42.8	87	17	0.774	0.767	0.954	0.946	2.45	1.74	3.93	1.5	0.407162	0.186395	0.995555	0.916959	5	5	5	5	90.7	94.7	114.7	115.6
WP_011749024.1	2-dehydro-3-deoxy-6-phosphogalactonate aldolase [Paracoccus denitrificans]	27	200	20.3	16	5	2.109	1.104	0.777	1.434	4.43	6.04	1.46	5.73	0.11647	0.700071	0.417581	0.259603	5	5	5	5	99.3	129.8	97.1	74.3
WP_086000181.1	2-dehydro-3-deoxy-6-phosphogalactonate aldolase [Paracoccus denitrificans]	41	214	21.7	28	7	1.361	1.221	0.697	0.703	3.14	4.53	1.6	2.8	0.628219	0.369788	0.195191	0.1531	5	5	5	5	94.8	131.1	65.4	97.6
WP_011751147.1	2-dehydro-3-deoxygalactonokinase [Paracoccus denitrificans]	15	304	32.2	14	5	1.245	1.258	0.984	1.115	6.34	9	3.87	6.79	0.914006	0.427807	0.734277	0.702795	5	5	5	5	69.7	72.4	65.7	67.1
WP_011749023.1	2-dehydro-3-deoxygalactonokinase [Paracoccus denitrificans]	9	300	31.8	5	3	0.631	0.806	0.581	0.457	11.48	6.74	9.36	15.65	0.25525	0.564032	0.106799	0.0687331	5	5	5	5	59.2	101.9	73.5	161.5
WP_041529895.1	2'-deoxycytidine 5'-triphosphate deaminase [Paracoccus denitrificans]	47	355	38.9	66	16	1.119	0.938	0.845	0.902	3.55	4.37	1.04	2.13	0.722802	0.94578	0.496811	0.776617	5	5	5	5	108.3	128.3	101.8	92.6
WP_011750261.1	2Fe-2S iron-sulfur cluster binding domain-containing protein [Paracoccus denitrificans]	64	107	11.8	14	4	0.929	1.028	0.691	0.701	4.7	7.53	5.59	8.33	0.504423	0.963602	0.195684	0.200446	5	5	5	5	94.5	135.2	90.2	135.7
WP_011750819.1	2-hydroxyacid dehydrogenase [Paracoccus denitrificans]	20	348	37.6	19	7	0.897	0.631	0.715	0.93	2.2	5.33	4.46	5	0.449606	0.0332949	0.243372	0.76286	5	5	5	5	75.1	102.7	109.5	120.7
WP_011751301.1	2-hydroxyacid dehydrogenase [Paracoccus denitrificans]	27	314	32.6	14	8	3.264	2.177	0.68	0.82	4.06	5.9	6.34	12.75	0.0192844	0.00880023	0.159087	0.667931	5	5	5	5	184.7	219.5	30.4	40.5
WP_011750057.1	2-hydroxychromene-2-carboxylate isomerase [Paracoccus denitrificans]	42	199	22	37	9	3.16	1.169	1.318	6.576	1.99	3.08	5.23	2.75	0.00114609	0.178272	0.0856501	7.63833e-14	5	5	5	5	212.2	101.5	152.5	40.9
WP_011747194.1	2-isopropylmalate synthase [Paracoccus denitrificans]	43	488	51.8	54	15	1.212	1.276	1.198	1.108	2.74	5.78	2.77	1.6	0.872217	0.168212	0.214758	0.747285	5	5	5	5	175.3	82.9	111.3	67.7
WP_011750264.1	2-isopropylmalate synthase [Paracoccus denitrificans]	62	520	56.6	250	28	0.953	0.981	0.776	0.795	2.24	1.01	3.22	2.34	0.870837	0.695825	0.275665	0.464102	5	5	5	5	89.1	114	93.2	127.1
WP_011750979.1	2-oxo acid dehydrogenase subunit E2 [Paracoccus denitrificans]	15	429	44.9	11	5	4.357	1.528	0.851	1.196	6.86	4.14	5.58	5.66	0.000365569	0.0548305	0.692987	0.603003	5	5	5	5	116.2	144.1	82.4	35.8
WP_011746899.1	2-oxoglutarate dehydrogenase complex dihydrolipoyllysine-residue succinyltransferase [Paracoccus denitrificans]	41	510	53.9	242	23	1.021	1.096	0.869	0.729	1.55	1.59	2.42	2.37	0.95259	0.225039	0.583827	0.274401	5	5	5	5	81	89.9	88.7	72.3
WP_011746900.1	2-oxoglutarate dehydrogenase E1 component [Paracoccus denitrificans]	47	988	110	367	51	0.838	0.978	0.982	0.786	0.87	1.23	1.72	0.97	0.564971	0.71163	0.973021	0.43606	5	5	5	5	103.1	99	99.3	121.2
WP_011747444.1	2-phospho-L-lactate transferase [Paracoccus denitrificans]	9	317	33.9	7	3	0.621	0.66	0.634	0.53	5.29	12.27	5.56	11.22	0.215364	0.214091	0.136903	0.168894	5	5	5	5	72.7	120.1	99.4	191.8
WP_011750735.1	2-polyprenylphenol 6-hydroxylase [Paracoccus denitrificans]	37	511	56.5	65	22	0.725	0.868	0.939	0.676	3.07	1.34	1.75	1.38	0.254682	0.554282	0.995686	0.178655	5	5	5	5	84.5	98.6	102.6	141.8
WP_011748584.1	3'(2'),5'-bisphosphate nucleotidase CysQ [Paracoccus denitrificans]	64	265	28.5	152	14	1.092	0.931	1.068	1.127	2.77	1.25	2.7	1.25	0.782229	0.996406	0.661994	0.468515	5	5	5	5	106.4	96.2	108	88.9
WP_011748968.1	3'(2'),5'-bisphosphate nucleotidase CysQ [Paracoccus denitrificans]	41	273	29	30	9	0.876	0.864	0.99	0.964	2.84	3.25	2.8	4.02	0.411323	0.478867	0.745142	0.891674	5	5	5	5	128.2	106.8	96	112.5
WP_011747873.1	3,4-dihydroxy-2-butanone-4-phosphate synthase [Paracoccus denitrificans]	81	372	40.1	223	26	1.038	0.935	0.906	0.985	1.69	3.08	2.55	1.51	0.90939	0.967636	0.725226	0.871007	5	5	5	5	101.5	105	97.7	97.3
WP_041530408.1	30S ribosomal protein S1 [Paracoccus denitrificans]	70	559	61.3	637	45	0.851	0.907	0.96	0.85	1.77	2.81	1.88	1.19	0.601043	0.851596	0.940808	0.649555	5	5	5	5	94.1	99.4	105.4	115.2
WP_010400227.1	30S ribosomal protein S10 [Paracoccus]	78	102	11.6	217	11	0.877	0.951	0.961	1.029	3.46	5.21	4.56	3.15	0.668785	0.86941	0.94511	0.729687	5	5	5	5	94.8	106.9	114	101.7
WP_011747123.1	30S ribosomal protein S11 [Paracoccus]	47	129	13.9	151	7	0.58	0.779	1.078	0.818	1.72	1.94	1.09	4.91	0.0795357	0.191738	0.630535	0.538307	5	5	5	5	82.7	75	107.8	177.7
WP_010399029.1	30S ribosomal protein S12 [Rhodobacteraceae]	45	123	14.2	82	8	0.351	1.25	1.426	0.379	3.12	0.88	3.15	2.88	0.000761684	0.0291717	0.0685459	0.000129623	5	5	5	5	88.8	64.8	71.6	159
WP_011748299.1	30S ribosomal protein S12 methylthiotransferase RimO [Paracoccus denitrificans]	35	463	50.4	56	18	0.622	0.816	1.193	0.872	7.71	2.03	2.96	3.14	0.0887803	0.350653	0.208542	0.68908	5	5	5	5	75.7	72.5	113.7	91.8
WP_011747122.1	30S ribosomal protein S13 [Paracoccus denitrificans]	78	122	13.6	223	15	0.631	0.913	1.274	0.825	1.71	3.07	1.67	1.23	0.137812	0.889232	0.200013	0.564534	5	5	5	5	105.2	75.8	110.8	120.2
WP_011747112.1	30S ribosomal protein S14 [Paracoccus denitrificans]	54	101	11.8	156	6	0.474	0.862	1.205	0.658	4.1	1.73	2.03	3.3	0.0163363	0.572775	0.310357	0.127893	5	5	5	5	93.9	77.2	109.5	154.4
WP_011749035.1	30S ribosomal protein S15 [Paracoccus denitrificans]	54	89	10.2	137	7	0.92	0.853	1.542	1.811	3.47	5.04	2.82	3.52	0.784997	0.521999	0.02834	0.00690123	5	5	5	5	114	78	143.5	150
WP_011750114.1	30S ribosomal protein S16 [Paracoccus denitrificans]	55	124	13.8	167	8	0.478	0.938	1.259	0.688	2.06	2.27	3.24	1.64	0.0174259	0.950237	0.221281	0.181168	5	5	5	5	123.3	82.1	123.9	121.7
WP_011747109.1	30S ribosomal protein S17 [Paracoccus denitrificans]	74	82	9.4	100	8	0.422	0.801	1.231	0.604	12.61	4.95	7.35	3.87	0.00553789	0.271601	0.264667	0.060584	5	5	5	5	76.9	58.3	102.6	91.6
WP_011747229.1	30S ribosomal protein S18 [Rhodobacteraceae]	35	75	8.7	41	5	0.765	1.214	1.631	0.9	4.73	2.97	2.08	1.44	0.386629	0.0606321	0.00960762	0.807633	5	5	5	5	128.5	78.9	128.3	140.6
WP_010400236.1	30S ribosomal protein S19 [Paracoccus]	47	92	10.5	138	6	0.496	0.907	1.444	0.72	3.78	1.77	2.46	1.72	0.0241373	0.853206	0.0600995	0.251963	5	5	5	5	106.9	72	116.5	118.8
WP_011749962.1	30S ribosomal protein S2 [Paracoccus denitrificans]	89	261	28.2	375	19	1.166	0.995	1.023	1.329	2.57	4.07	0.47	1.57	0.626897	0.619331	0.816192	0.158304	5	5	5	5	109.2	102.1	119	71.5
WP_011750739.1	30S ribosomal protein S20 [Paracoccus denitrificans]	37	89	9.9	87	4	0.463	0.802	1.15	0.723	4.87	1.8	4.43	3.24	0.0132118	0.274424	0.428098	0.259856	5	5	5	5	74	59.6	98.3	140.2
WP_011748553.1	30S ribosomal protein S21 [Rhodobacteraceae]	49	68	8	46	5	0.402	0.886	1.62	0.806	2.26	3.95	4.96	1.88	0.0033694	0.717848	0.0150615	0.498658	5	5	5	5	84.3	52.8	161.3	109.4
WP_011747106.1	30S ribosomal protein S3 [Paracoccus denitrificans]	74	240	27.3	217	23	0.438	0.94	1.314	0.584	2.06	1.27	2.64	1.23	0.00784646	0.937519	0.153467	0.0433362	5	5	5	5	84.7	65.8	92.2	112.8
WP_011750529.1	30S ribosomal protein S4 [Paracoccus]	86	206	23.6	401	25	1.005	1.022	1.257	1.15	1.46	5.66	2.03	1.83	0.992608	0.486879	0.223816	0.419415	5	5	5	5	117	95.6	109.2	93.2
WP_011747116.1	30S ribosomal protein S5 [Paracoccus denitrificans]	62	188	20.5	285	18	0.419	0.86	1.239	0.591	1.34	2.36	1.64	2.3	0.00509691	0.562486	0.251966	0.049323	5	5	5	5	81.1	59.4	87.1	129.1
WP_011747230.1	30S ribosomal protein S6 [Paracoccus denitrificans]	66	131	15.3	248	8	1.054	0.938	0.899	1.065	2.44	2.61	3.11	2.16	0.871079	0.949259	0.698734	0.627385	5	5	5	5	78.6	89.8	93.1	102.4
WP_011747098.1	30S ribosomal protein S7 [Paracoccus]	67	156	17.9	261	14	0.619	0.996	1.391	0.824	2.3	1.89	3.52	1.83	0.121962	0.61174	0.0886442	0.558818	5	5	5	5	79	63.1	82.9	139.8
WP_011747113.1	30S ribosomal protein S8 [Paracoccus denitrificans]	67	132	14.4	139	11	0.699	0.9	1.046	0.732	2.85	4.02	4.04	3.45	0.247959	0.805463	0.734891	0.28085	5	5	5	5	102.2	75.1	88.7	82.7
WP_011749244.1	30S ribosomal protein S9 [Paracoccus denitrificans]	55	159	17.1	139	8	0.502	0.875	1.281	0.69	1.78	2.45	0.5	3.11	0.0263767	0.65031	0.191851	0.186416	5	5	5	5	100.6	81.2	131.8	147.1
WP_011749074.1	30S ribosome-binding factor RbfA [Paracoccus denitrificans]	60	138	15.7	49	12	0.937	0.987	1.201	1.014	3.12	2.27	2.39	3.17	0.828048	0.658836	0.317508	0.778714	5	5	5	5	102.3	78.4	109.9	89
WP_011747970.1	3D-(3,5/4)-trihydroxycyclohexane-1,2-dione acylhydrolase (decyclizing) [Paracoccus denitrificans]	36	609	65	100	18	1.99	1.487	0.556	0.738	1.54	3.62	3.03	3.65	0.0276603	0.00519905	0.00712867	0.318245	5	5	5	5	98	186	59.9	75.9
WP_011747606.1	3-dehydroquinate synthase [Paracoccus denitrificans]	46	367	38.7	71	17	0.918	1.255	1.207	0.976	3.86	1.35	2.92	3.2	0.725253	0.0990659	0.225494	0.94499	5	5	5	5	95.3	85.4	92.1	80.9
WP_041530719.1	3-deoxy-7-phosphoheptulonate synthase [Paracoccus denitrificans]	60	354	37.3	50	19	0.432	0.658	1.027	0.682	1.45	2.39	1.57	1.66	0.0069818	0.035974	0.636929	0.165913	5	5	5	5	77.6	74.1	124.4	163.3
WP_041530635.1	3-deoxy-7-phosphoheptulonate synthase class II [Paracoccus denitrificans]	67	469	50.8	262	27	0.923	1.055	1.006	0.911	2.61	4.54	1.62	4.34	0.792368	0.351764	0.879691	0.868677	5	5	5	5	107	99.9	105	104.1
WP_011747556.1	3-deoxy-8-phosphooctulonate synthase [Paracoccus denitrificans]	68	277	29.5	79	18	1.135	1.041	0.979	0.99	6.48	4.38	2.98	3.61	0.689283	0.433304	0.982813	0.934296	5	5	5	5	136.9	133.5	114	101.8
WP_041529937.1	3-deoxy-D-manno-octulosonic acid transferase [Paracoccus denitrificans]	32	410	43	24	13	1.198	0.783	0.951	1.187	2.52	3.71	2.82	4.99	0.947452	0.222432	0.895544	0.608235	5	5	5	5	114.5	106.6	136	90.5
WP_011748851.1	3-deoxy-D-manno-octulosonic acid transferase [Paracoccus denitrificans]	32	399	41.4	26	12	1.202	1.271	0.746	0.832	10.89	8.35	6.75	5.98	0.969353	0.358298	0.323871	0.616803	5	5	5	5	95.2	118.4	82.8	96.8
WP_011748583.1	3-deoxy-manno-octulosonate cytidylyltransferase [Paracoccus denitrificans]	55	266	28.7	82	18	0.976	0.857	1.076	1.183	3.87	3.43	5.06	2.63	0.932886	0.547928	0.637511	0.353721	5	5	5	5	104.8	102	115	98.7
WP_011751304.1	3-hydroxyacyl-CoA dehydrogenase [Paracoccus denitrificans]	23	371	38.6	22	7	1.353	0.859	1.089	1.492	5.28	4.83	3.77	4.06	0.724708	0.427791	0.462904	0.185012	5	5	5	5	107.6	100.8	123.8	88.5
WP_011751012.1	3-hydroxyacyl-CoA dehydrogenase [Paracoccus denitrificans]	41	646	67	87	28	1.74	1.002	1.07	1.698	1.57	2.17	2.95	0.98	0.0762438	0.72064	0.556848	0.0280272	5	5	5	5	122.3	110.1	119.8	65.9
WP_011749146.1	3-hydroxyacyl-CoA dehydrogenase [Paracoccus denitrificans]	46	727	77.1	130	31	2.02	1.466	0.952	1.238	1.13	1.38	2.33	1.66	0.024457	0.000787963	0.910123	0.26974	5	5	5	5	131.6	131	88.5	59.4
WP_011749814.1	3-hydroxyacyl-CoA dehydrogenase [Paracoccus denitrificans]	19	311	32.8	7	5	2.926	2.339	0.949	1.242	19.51	11.96	30.27	8.91	0.0566964	0.00876485	0.906614	0.529735	5	5	5	5	167.9	206.9	63.3	54
WP_011749491.1	3-hydroxyacyl-CoA dehydrogenase [Paracoccus denitrificans]	18	765	80.4	22	13	0.626	0.856	0.624	0.443	3.93	1.43	3.98	3.28	0.0683853	0.484738	0.0692348	0.00256309	5	5	5	5	75.8	113	81.9	146.4
WP_011746546.1	3-hydroxyacyl-CoA dehydrogenase PaaC [Paracoccus denitrificans]	34	509	52.9	59	14	1.041	0.869	1.129	1.186	1.55	1.77	2.47	2.95	0.97577	0.583756	0.387061	0.426119	5	5	5	5	105.6	93.4	118.7	88.8
WP_011747271.1	3-hydroxybutyrate dehydrogenase [Paracoccus denitrificans]	49	260	27.3	99	10	1.56	1.043	0.778	1.114	1.07	1.83	2.21	1.73	0.155433	0.398026	0.281193	0.499825	5	5	5	5	93	114.4	84	75.6
WP_011748832.1	3-hydroxybutyryl-CoA dehydrogenase [Paracoccus denitrificans]	46	291	31.9	98	12	1.264	0.948	0.933	1.225	3.29	3.32	3.33	1.97	0.455652	0.885592	0.832088	0.283706	5	5	5	5	91.5	93.8	103.7	81.3
WP_011750707.1	3-hydroxyisobutyrate dehydrogenase [Paracoccus denitrificans]	27	291	29.2	65	6	1.656	1.347	1.145	1.333	1.32	2.21	1.39	2.03	0.180229	0.0631067	0.313089	0.25674	5	5	5	5	145.7	115.3	85.7	50.7
WP_011748800.1	3-isopropylmalate dehydratase large subunit [Paracoccus denitrificans]	66	478	51.3	447	31	0.951	0.956	0.87	0.939	2.57	2.68	0.6	1.01	0.867307	0.840054	0.58658	0.968143	5	5	5	5	86.5	98	93.4	99.9
WP_011748802.1	3-isopropylmalate dehydratase small subunit [Paracoccus denitrificans]	52	201	22.4	62	6	1.094	0.88	0.789	0.978	4.04	5.07	1.48	2.28	0.887192	0.646234	0.332476	0.977152	5	5	5	5	155.3	111.9	141.5	63.8
WP_011746787.1	3-isopropylmalate dehydrogenase [Paracoccus denitrificans]	60	373	40.2	242	18	0.836	0.838	1.06	1.006	3.71	5.73	3.66	2.11	0.560452	0.443829	0.687273	0.802306	5	5	5	5	92.5	87.3	108.3	108.2
WP_011750868.1	3-keto-5-aminohexanoate cleavage protein [Paracoccus denitrificans]	32	311	33.9	10	8	2.694	2.377	1.035	1.35	2.81	15.34	4.75	11.53	0.041877	0.000981329	0.586956	0.370353	5	5	5	5	134.4	138.5	56.5	41.9
WP_011749815.1	3-keto-5-aminohexanoate cleavage protein [Paracoccus denitrificans]	36	310	33.5	26	10	2.281	1.788	0.962	1.354	4.47	5.73	4.48	4.88	0.0772762	0.00981801	0.854861	0.356185	5	5	5	5	144.2	129.8	86.1	68.9
WP_011749741.1	3-keto-5-aminohexanoate cleavage protein [Paracoccus denitrificans]	39	281	30.5	18	12	1.635	1.466	0.85	1.107	1.97	3.82	6.96	7.77	0.422807	0.137974	0.685192	0.660976	5	5	5	5	81.3	120.7	96.6	153.3
WP_011746976.1	3-mercaptopyruvate sulfurtransferase [Paracoccus denitrificans]	56	286	31.4	142	18	1.366	1.107	0.932	1.082	1.72	1.21	1.55	1.92	0.319591	0.198081	0.827866	0.580779	5	5	5	5	100.8	109.4	93.9	72.3
WP_011750977.1	3-methyl-2-oxobutanoate dehydrogenase (2-methylpropanoyl-transferring) subunit alpha [Paracoccus denitrificans]	16	417	45.8	12	7	2.035	1.374	0.787	1.033	5.7	9.1	7.94	9.97	0.212612	0.293767	0.545566	0.821236	5	5	5	5	99.9	144.5	72.1	65.5
WP_011747952.1	3-methyl-2-oxobutanoate hydroxymethyltransferase [Paracoccus denitrificans]	42	276	29	79	11	1.649	1.606	0.757	0.682	2.81	2.95	1.97	1.76	0.110032	9.50464e-05	0.227023	0.163149	5	5	5	5	128.2	155.4	73.2	95.6
WP_011751238.1	3-oxoacid CoA-transferase subunit A [Paracoccus denitrificans]	22	249	26.3	10	5	1.524	0.844	0.851	1.572	4.44	7.65	6.62	3.66	0.521274	0.414544	0.698584	0.154926	5	5	5	5	94	120.1	122.4	75.3
WP_011748064.1	3-oxoacyl-ACP reductase FabG [Paracoccus denitrificans]	61	245	25	114	11	1.056	0.913	0.753	0.766	2.01	2.74	4.55	3.34	0.865765	0.894548	0.216376	0.37568	5	5	5	5	104.3	121.3	105.9	119.5
WP_011751031.1	3-oxoadipyl-CoA thiolase [Paracoccus denitrificans]	42	401	41.4	39	14	2.144	1.548	0.953	1.362	3.19	3.75	1.71	3.27	0.0488558	0.0305447	0.926684	0.339298	5	5	5	5	130.1	144.1	83.6	60.3
WP_011751240.1	3-oxoadipyl-CoA thiolase [Paracoccus denitrificans]	30	399	41	29	12	1.556	1.157	0.952	1.119	1.5	4.8	1.89	3.75	0.412598	0.544791	0.889297	0.739459	5	5	5	5	136	135.8	101.6	89.7
WP_011749682.1	3-phosphoglycerate dehydrogenase [Paracoccus denitrificans]	22	316	32.4	12	6	1.05	0.954	0.832	0.964	2.65	6.03	5.61	9.19	0.84343	0.882872	0.717471	0.987482	5	5	5	5	85.7	96	98.7	103.2
WP_011748513.1	3-phosphoshikimate 1-carboxyvinyltransferase [Paracoccus denitrificans]	52	443	46.2	141	22	1.003	1.075	1.033	1.001	1.19	0.93	1.81	1.54	0.996565	0.283964	0.783308	0.819085	5	5	5	5	100.6	95.8	98	97
WP_011746770.1	4-(cytidine 5'-diphospho)-2-C-methyl-D-erythritol kinase [Paracoccus denitrificans]	41	273	28.1	24	7	1.06	1	0.862	0.761	5.56	2.23	3.08	5.61	0.82588	0.971798	0.709908	0.262177	5	5	5	5	103.4	113.3	96	133.5
WP_081465096.1	4-alpha-glucanotransferase [Paracoccus denitrificans]	32	600	63.7	50	18	1.713	1.771	0.935	0.927	1.87	3.5	3.07	4.35	0.138679	0.00354937	0.9489	0.832867	5	5	5	5	132.2	139	82.1	80.9
WP_011750640.1	4-aminobutyrate--2-oxoglutarate transaminase [Paracoccus denitrificans]	37	426	44.7	56	14	0.542	0.918	0.663	0.349	3.11	3.21	2.43	2.35	0.0308949	0.650425	0.114524	0.000178126	5	5	5	5	63.6	93.9	70.6	188.5
WP_011748622.1	4-aminobutyrate--2-oxoglutarate transaminase [Paracoccus denitrificans]	44	422	45.3	71	16	1.793	1.003	0.515	0.929	1.58	2.08	4.69	2.02	0.0619786	0.870084	0.00168412	0.870588	5	5	5	5	56.1	108.7	66.2	73.5
ABL71336.1	4-carboxymuconolactone decarboxylase [Paracoccus denitrificans PD1222 PD1222]	13	148	16.5	6	2	1.655	0.995	0.56	0.867	4.2	8.17	15.51	9.17	0.457479	0.950733	0.0544627	0.790271	5	5	5	5	67.7	121.9	59.8	68.6
WP_011749481.1	4-carboxymuconolactone decarboxylase [Paracoccus denitrificans]	35	124	13.9	32	6	0.928	0.951	1.157	1.066	5.56	4.85	2.1	4.29	0.658875	0.903144	0.284324	0.722281	5	5	5	5	98.2	87	105.8	120
WP_011749738.1	4-carboxymuconolactone decarboxylase [Paracoccus denitrificans]	20	143	16	6	2	1.228	1.017	0.795	0.863	15.55	28.48	43.47	16.98	0.871242	0.892722	0.66404	0.917638	5	5	3	5	74.9	98.7	74.2	85.9
WP_011749855.1	4-hydroxy-3-methylbut-2-enyl diphosphate reductase [Paracoccus denitrificans]	44	316	34.1	56	16	0.861	0.764	0.792	0.837	3.21	6.57	4.54	5.18	0.517832	0.217874	0.337902	0.512428	5	5	5	5	86.4	89.5	96.9	132.3
WP_011749736.1	4-hydroxybenzoate 3-monooxygenase [Paracoccus denitrificans]	34	389	44.1	35	14	2.311	1.676	0.782	1.129	4.46	7.46	5.66	4.82	0.0450769	0.0187971	0.405628	0.675623	5	5	5	5	124.6	157	76	67.6
WP_011746970.1	4-hydroxybenzoate octaprenyltransferase [Paracoccus denitrificans]	20	323	34.6	12	4	0.6	0.746	1.014	0.831	5.05	5.66	4.08	5.5	0.114658	0.234537	0.635022	0.622364	5	5	5	5	80.9	76.9	95	110.8
WP_011747512.1	4-hydroxyproline betaine 2-epimerase [Paracoccus denitrificans]	22	369	39.4	9	6	2.042	1.081	0.788	1.375	0.87	2.88	8.13	4.1	0.195283	0.803194	0.502287	0.280115	5	5	5	5	102.1	137.4	103.2	74.4
WP_011751078.1	4-hydroxyproline epimerase [Paracoccus denitrificans]	30	334	36.3	19	11	1.987	1.358	0.809	0.935	2.99	2.21	3.39	7.3	0.122658	0.160963	0.494553	0.869228	5	5	5	5	122.8	123.7	81.2	90.6
WP_011749073.1	4-hydroxy-tetrahydrodipicolinate reductase [Paracoccus denitrificans]	69	268	27.7	102	17	1.119	0.923	0.839	0.985	4.96	3.23	2.83	2.37	0.723698	0.954806	0.470866	0.888976	5	5	5	5	119.3	110.3	109.7	97.2
WP_011747049.1	4-hydroxy-tetrahydrodipicolinate synthase [Paracoccus denitrificans]	45	291	30.7	94	11	0.959	0.946	0.913	0.954	2.01	2.72	3.12	2.99	0.886589	0.902989	0.753764	0.95548	5	5	5	5	125.8	113.4	122.8	87
WP_011747237.1	4-hydroxythreonine-4-phosphate dehydrogenase PdxA [Paracoccus denitrificans]	43	322	33.8	57	11	1.061	0.892	0.891	0.974	2.23	3.39	2.21	3.31	0.854488	0.692818	0.70093	0.970224	5	5	5	5	102	107.4	102.1	104.3
WP_011747179.1	4'-phosphopantetheinyl transferase [Paracoccus denitrificans]	24	207	21.9	12	6	0.925	0.973	0.827	0.799	5.11	6.23	4.42	5.54	0.559566	0.858529	0.657221	0.537839	5	5	5	5	106.3	113.6	86	116.2
WP_011748489.1	5-(carboxyamino)imidazole ribonucleotide mutase [Paracoccus denitrificans]	53	165	17.2	57	8	0.92	0.916	0.74	0.744	0.85	3.06	1.76	2.93	0.78489	0.907949	0.177257	0.312079	5	5	5	5	91.2	119.9	102.4	141.3
WP_011748488.1	5-(carboxyamino)imidazole ribonucleotide synthase [Paracoccus denitrificans]	45	347	37.2	67	15	0.869	0.872	0.724	0.683	1.73	3.08	3.87	1.63	0.646319	0.644652	0.154788	0.171846	5	5	5	5	89.5	110.1	93.1	124.5
WP_011748807.1	5,6-dimethylbenzimidazole synthase [Paracoccus denitrificans]	27	207	23.6	15	5	1.066	0.794	1.369	1.484	10.93	7.46	7.26	2.4	0.833817	0.351182	0.0926254	0.170387	5	5	5	5	110.9	83.7	129.4	84.7
WP_011749006.1	5'/3'-nucleotidase SurE [Paracoccus denitrificans]	32	264	28.4	33	7	1.239	0.849	0.869	0.995	3.08	4.22	4.06	5.4	0.653904	0.487064	0.716199	0.954344	5	5	5	5	101.8	119.4	116.4	103.6
WP_011747089.1	50S ribosomal protein L1 [Paracoccus denitrificans]	85	233	24.2	452	22	0.811	0.945	0.937	0.789	2.39	1.97	2.13	2.39	0.497998	0.903806	0.850626	0.443638	5	5	5	5	97.2	93.1	80.6	108.5
WP_011747090.1	50S ribosomal protein L10 [Paracoccus denitrificans]	63	171	17.6	262	8	2.093	0.961	0.987	2.191	2.13	0.83	2.7	1.45	0.0180836	0.811267	0.951458	0.00047068	5	5	5	5	101.5	105.1	105.5	74
WP_011747088.1	50S ribosomal protein L11 [Paracoccus denitrificans]	82	150	15.9	127	15	0.468	0.969	1.189	0.618	1.92	3.76	3.78	4.91	0.0144342	0.759568	0.341168	0.074871	5	5	5	5	76	58.8	81.9	129.9
WP_011746967.1	50S ribosomal protein L11 methyltransferase [Paracoccus denitrificans]	49	289	30.5	82	13	1.02	0.795	1.015	1.411	4.34	4.07	4.7	3.66	0.833848	0.275977	0.687577	0.189825	5	5	5	5	104.5	95.6	131.7	76.8
WP_011749243.1	50S ribosomal protein L13 [Paracoccus]	73	154	17.4	251	12	0.493	0.872	1.421	0.71	1.6	3.29	2.86	1.99	0.0229693	0.637166	0.0712252	0.228877	5	5	5	5	93.2	64.7	105.5	122.6
WP_010400243.1	50S ribosomal protein L14 [Paracoccus]	64	122	13.4	243	11	0.684	0.914	1.142	0.857	2.66	3.67	2.42	1.59	0.221184	0.899109	0.450137	0.676062	5	5	5	5	97.6	79.2	103.9	128.7
WP_011747119.1	50S ribosomal protein L15 [Paracoccus denitrificans]	62	161	16.8	129	10	0.483	0.844	1.337	0.669	1.85	0.67	2.85	1.1	0.01931	0.475185	0.131126	0.146129	5	5	5	5	86.9	63.2	97.6	131
WP_011747107.1	50S ribosomal protein L16 [Paracoccus denitrificans]	61	137	15.7	156	10	0.505	0.856	1.295	0.676	4.2	9.12	2.57	5.75	0.0278444	0.542489	0.145583	0.158676	5	5	5	5	50.7	32.7	98.5	126.1
WP_011747125.1	50S ribosomal protein L17 [Paracoccus denitrificans]	53	140	15.8	102	11	0.47	1.174	1.422	0.592	2.45	2.72	4.61	2.32	0.0151595	0.0859116	0.0707365	0.049481	5	5	5	5	157.7	55	99.7	80.3
WP_011747115.1	50S ribosomal protein L18 [Paracoccus denitrificans]	71	119	12.9	204	11	0.471	0.786	1.064	0.613	1.68	2.07	3.76	2.35	0.0153524	0.213097	0.675074	0.0692459	5	5	5	5	80.5	76	96.4	143.1
WP_011750117.1	50S ribosomal protein L19 [Paracoccus denitrificans]	71	126	14	176	11	0.734	0.859	1.141	0.956	4.91	2.64	4.49	3.92	0.317135	0.559041	0.451339	0.971152	5	5	5	5	86.2	87.3	117.3	141.6
WP_011747104.1	50S ribosomal protein L2 [Paracoccus denitrificans]	72	279	30.4	259	21	0.51	1.062	1.403	0.619	4.01	1.83	1.16	4.3	0.0301766	0.327341	0.0815937	0.0758648	5	5	5	5	106	68.4	99.7	117.5
WP_011748559.1	50S ribosomal protein L20 [Paracoccus]	72	119	13.2	163	13	0.721	0.871	1.391	1.113	0.81	3.22	2.66	2.43	0.291678	0.630334	0.0890904	0.501173	5	5	5	5	68.2	38.4	78.6	76.4
WP_011750337.1	50S ribosomal protein L21 [Paracoccus denitrificans]	81	140	15	188	15	0.977	1.068	1.244	1.137	2.07	4.34	2.98	7.01	0.934393	0.307911	0.243641	0.447066	5	5	5	5	101.6	66.4	95.2	74.5
WP_011747105.1	50S ribosomal protein L22 [Paracoccus]	37	126	14.1	105	7	0.401	0.901	1.479	0.638	4.21	2.65	3.66	2.17	0.00329404	0.817265	0.0462734	0.0986918	5	5	5	5	100.6	65	108	143
WP_011747103.1	50S ribosomal protein L23 [Paracoccus denitrificans]	43	98	10.6	59	4	0.572	1.2	1.296	0.635	9.04	6.28	5.05	2.15	0.0722477	0.0600011	0.172688	0.0949121	5	5	5	5	81.1	67.1	62	90.9
WP_011747110.1	50S ribosomal protein L24 [Paracoccus denitrificans]	67	101	10.9	84	11	0.469	0.921	1.324	0.611	4.41	7.11	1.77	7.32	0.014711	0.944997	0.143208	0.0675748	5	5	5	5	88.6	76.8	73.4	134.8
WP_011750311.1	50S ribosomal protein L25/general stress protein Ctc [Paracoccus denitrificans]	68	208	22.7	272	14	0.88	0.863	0.795	0.846	2.28	3.33	1.85	4.53	0.67553	0.579431	0.328594	0.635582	5	5	5	5	90	108.8	88.6	110
WP_011750336.1	50S ribosomal protein L27 [Paracoccus denitrificans]	50	90	9.6	103	4	0.51	0.897	1.479	0.654	9.17	3.52	7.49	5.15	0.0300538	0.779609	0.0243921	0.122391	5	5	5	5	118.1	88.9	141.7	221.7
WP_011748713.1	50S ribosomal protein L28 [Paracoccus]	66	91	10	147	7	0.442	0.928	1.181	0.565	1.94	2.57	4.58	3.11	0.00865449	0.989809	0.357996	0.0310276	5	5	5	5	75.2	67.7	88.7	127.2
WP_041529773.1	50S ribosomal protein L29 [Paracoccus denitrificans]	68	68	7.7	92	11	0.618	1.036	1.263	0.86	2.16	3.75	1.42	5.28	0.12068	0.425134	0.215246	0.685453	5	5	5	5	74.5	63.1	94.3	131.8
WP_011747101.1	50S ribosomal protein L3 [Paracoccus denitrificans]	88	245	25.8	340	22	0.559	0.98	1.253	0.672	1.66	2.29	0.88	1.87	0.0609913	0.700475	0.229826	0.151184	5	5	5	5	97.2	79.7	106.4	158.9
WP_011747117.1	50S ribosomal protein L30 [Paracoccus]	58	62	6.9	73	6	0.594	0.922	1.148	0.701	7.33	2.68	2.95	4.57	0.0931705	0.946327	0.433353	0.207991	5	5	5	5	89.9	69.3	92.2	101
WP_011750118.1	50S ribosomal protein L31 [Paracoccus]	88	73	8.1	246	7	1.14	1.032	1.015	1.49	3.95	4.72	4.66	1.75	0.67947	0.440964	0.84853	0.0589194	5	5	5	5	90.8	106.3	112.1	124.1
WP_011748153.1	50S ribosomal protein L32 [Paracoccus]	76	68	7.6	53	4	0.521	0.801	0.927	0.621	6.67	1.19	7.27	12.13	0.0356641	0.292672	0.798231	0.0784316	5	5	5	5	53.5	73.6	84.1	136.9
WP_011750518.1	50S ribosomal protein L33 [Rhodobacteraceae]	45	55	6.3	26	3	0.389	0.718	1.695	0.624	5.27	5.96	2.67	2.44	0.00241251	0.0564233	0.0026019	0.0817099	5	5	5	5	91.6	70.7	103.3	160.4
WP_011747211.1	50S ribosomal protein L34 [Paracoccus]	22	45	5.2	41	2	0.402	0.84	1.181	0.559	4.63	3.38	5.08	3.09	0.00341422	0.455519	0.270203	0.0277837	5	5	5	5	63.8	72.7	93.6	195.2
WP_010398741.1	50S ribosomal protein L35 [Paracoccus]	45	66	7.4	173	5	0.316	0.957	1.633	0.521	1.59	1.09	1.52	1.62	0.000210983	0.830754	0.0135533	0.0127007	5	5	5	5	81.4	62.2	100.7	194.7
WP_011746405.1	50S ribosomal protein L36 [Paracoccus]	29	41	5	20	2	0.227	0.755	1.168	0.371	6.59	2.32	9.32	4.63	4.30472e-07	0.194667	0.261753	0.000332106	5	5	5	5	68	59.8	94.1	187.4
WP_011747102.1	50S ribosomal protein L4 [Paracoccus denitrificans]	78	206	22.2	241	19	0.737	1.06	1.126	0.815	0.96	2.63	3.77	0.77	0.324743	0.334465	0.490116	0.528987	5	5	5	5	100.1	86.3	88.5	114.6
WP_011747111.1	50S ribosomal protein L5 [Paracoccus denitrificans]	78	186	20.9	576	22	0.726	0.892	0.872	0.751	1.31	0.61	1.54	2.18	0.301015	0.759708	0.592894	0.333504	5	5	5	5	89.7	103	110.2	133.9
WP_011747114.1	50S ribosomal protein L6 [Paracoccus denitrificans]	78	177	19.5	190	16	0.443	0.867	1.3	0.709	4.28	2.79	5.3	3.06	0.00887265	0.60366	0.168691	0.225553	5	5	5	5	79.6	57.5	79.2	133.1
WP_011747091.1	50S ribosomal protein L7/L12 [Paracoccus]	93	124	12.8	216	16	0.46	0.902	0.905	0.503	5.59	6.36	11.33	6.11	0.0123973	0.818907	0.721076	0.00831642	5	5	5	5	91.1	101.3	88.5	115.3
WP_011747228.1	50S ribosomal protein L9 [Paracoccus denitrificans]	94	194	20.9	446	19	1.039	0.975	0.975	1.043	1.56	1.76	0.72	1.71	0.907723	0.72662	0.999202	0.687657	5	5	5	5	91.6	109.3	108.4	116.5
WP_041529892.1	5-aminolevulinate synthase [Paracoccus denitrificans]	29	409	44.5	37	13	0.85	1.095	0.984	0.761	3.43	3	1.2	1.97	0.596994	0.30282	0.969955	0.334565	5	5	5	5	110.4	97.8	96.4	115.1
WP_011747971.1	5-dehydro-2-deoxygluconokinase [Paracoccus denitrificans]	47	635	68.8	129	27	2.075	1.749	0.566	0.715	2.37	1.69	3.38	2.12	0.0195299	8.51406e-06	0.00924942	0.22552	5	5	5	5	102.6	176.4	60.1	81.8
WP_011747967.1	5-deoxy-glucuronate isomerase [Paracoccus denitrificans]	51	268	30.1	45	10	2.124	1.11	0.588	1.048	2.09	2.03	3.91	4.05	0.0438189	0.638267	0.0238139	0.921054	5	5	5	5	90.4	150.5	83.7	71.1
WP_011747704.1	5-formyltetrahydrofolate cyclo-ligase [Paracoccus denitrificans]	52	194	20.4	25	8	0.995	0.884	0.978	0.916	3.64	3.83	3.29	2.7	0.642988	0.496825	0.801822	0.712401	5	5	5	5	123.2	105.8	87.6	98.6
WP_011749052.1	5'-methylthioadenosine/S-adenosylhomocysteine nucleosidase [Paracoccus denitrificans]	14	212	22.5	13	3	2.525	1.142	1.211	4.245	6.22	11.69	5.86	1.87	0.0748296	0.561639	0.203985	3.75435e-06	5	5	5	5	192.4	100.3	162.3	47.1
ABL69908.1	5'-Nucleotidase domain protein [Paracoccus denitrificans PD1222 PD1222]	13	632	68.9	12	6	0.92	0.815	0.548	0.561	5.28	4.78	10.17	7.71	0.635117	0.565126	0.0413884	0.157649	5	5	5	5	69.3	130.8	82.6	147.1
WP_011749046.1	5'-nucleotidase, lipoprotein e(P4) family [Paracoccus denitrificans]	20	258	28.5	15	4	2.109	1.814	0.905	1.191	6.18	12.81	2.1	14.66	0.163698	0.0229002	0.935365	0.517259	5	5	5	5	111	130.2	74.7	59.6
WP_041529720.1	5-oxoprolinase/urea amidolyase family protein [Paracoccus denitrificans]	20	517	54	25	9	1.075	1.062	1.022	1.007	4.34	4.53	3.75	4.26	0.810416	0.795055	0.654642	0.942186	5	5	5	5	143.1	122.1	120.9	111.2
WP_011750899.1	6,7-dimethyl-8-ribityllumazine synthase [Paracoccus denitrificans]	23	145	15.8	20	5	0.545	0.793	2.085	1.641	4.22	2.19	2.85	3.49	0.0246762	0.246464	0.000181227	0.0758965	5	5	5	5	102	50	108.3	73
WP_011747872.1	6,7-dimethyl-8-ribityllumazine synthase [Paracoccus denitrificans]	54	183	18.9	36	8	0.693	0.689	1.043	0.994	1.9	1.73	2.66	1.2	0.235865	0.0467043	0.655565	0.915032	5	5	5	5	88.6	90.9	117.4	172
WP_011748240.1	6-phosphogluconolactonase [Paracoccus denitrificans]	33	224	24.4	43	8	18.884	7.935	0.903	1.732	1.59	9.14	1.54	8.59	1e-17	1e-17	0.714259	0.0168815	5	5	5	5	207.3	229.5	21.5	20.2
WP_011750413.1	6-pyruvoyl tetrahydropterin synthase family protein [Paracoccus denitrificans]	29	117	13.7	8	3	0.995	1.141	0.906	1.264	1.98	5.25	5.1	4.47	0.667682	0.618919	0.941386	0.47646	5	5	5	5	102.2	65.6	95.8	72.3
WP_011750414.1	7-cyano-7-deazaguanine synthase QueC [Paracoccus denitrificans]	36	233	25.2	26	8	0.704	0.964	0.946	0.732	3.77	6.16	3.39	2.08	0.138524	0.861742	0.922715	0.247596	5	5	5	5	105.3	85.7	114.3	88.7
WP_011749191.1	8-amino-7-oxononanoate synthase [Paracoccus denitrificans]	22	371	38.4	16	8	1.902	1.069	0.914	1.7	3.04	9.87	5.81	5.6	0.195796	0.815764	0.965351	0.083167	5	5	5	5	127.9	131.1	115.2	63.5
WP_011748876.1	8-oxo-dGTP diphosphatase MutT [Paracoccus denitrificans]	30	132	14.8	14	3	1.292	0.763	0.946	1.616	4.64	8.61	3.15	1.92	0.653413	0.218459	0.944855	0.0878405	5	5	5	5	98.7	102.8	128	76.7
WP_011750149.1	8-oxoguanine deaminase [Paracoccus denitrificans]	31	447	47.2	30	14	1.354	1.601	0.818	0.795	3.08	5.04	3.85	3.46	0.676845	0.0434083	0.589964	0.402758	5	5	5	5	118.4	125.5	64.3	101.7
ABL70189.1	A/G-specific DNA-adenine glycosylase [Paracoccus denitrificans PD1222 PD1222]	20	328	34.7	13	5	0.668	0.503	0.921	0.942	6.81	6.24	3.72	8.06	0.190567	0.00616787	0.957142	0.964336	5	5	5	5	66.1	74.1	118.5	110
WP_041529744.1	aa3-type cytochrome c oxidase subunit IV [Paracoccus denitrificans]	36	50	5.5	7	2	0.675	0.926	1.089	0.77	4.19	5.04	11.65	4.84	0.108533	0.715982	0.444762	0.330305	5	5	5	5	94.5	88.2	103.2	129.6
WP_041529994.1	AAA family ATPase [Paracoccus denitrificans]	41	1147	124.1	106	48	0.966	1.247	1.409	1.002	2.35	2.73	3.04	2.17	0.871257	0.0811995	0.0608499	0.898443	5	5	5	5	122.2	77.2	97.4	85.4
WP_011749586.1	AAA family ATPase [Paracoccus denitrificans]	14	763	84.8	12	9	2.189	2.558	1.255	1.089	4.86	5.91	3.47	7.3	0.205609	0.00135715	0.171728	0.731884	5	5	5	5	162	120.8	86.9	53
WP_011747758.1	AAA family ATPase [Paracoccus denitrificans]	26	744	81.5	41	16	0.901	0.894	1.111	1.041	3.67	1.77	4.36	2.45	0.460969	0.541352	0.375683	0.893336	5	5	5	5	124.6	89.6	108.2	117.8
WP_011749187.1	AAA family ATPase [Paracoccus denitrificans]	33	434	49.3	76	16	1.274	1.1	0.964	1.032	3.97	4.32	1.84	1.18	0.440766	0.215962	0.957062	0.720684	5	5	5	5	113.2	100.2	95.6	70.3
WP_011749861.1	AAA family ATPase [Paracoccus denitrificans]	47	511	55.6	61	24	0.922	0.884	0.954	1.059	1.43	1.24	2.15	2.69	0.677905	0.603616	0.929182	0.740427	5	5	5	5	92.3	91.6	124.2	104.9
WP_011750521.1	AAA family ATPase [Paracoccus denitrificans]	40	799	88.9	74	31	1.235	0.882	0.828	1.113	2.71	2.48	3.49	1.76	0.588043	0.615308	0.540929	0.60641	5	5	5	5	96	113.8	104.7	101.4
WP_011751253.1	AAA family ATPase [Paracoccus denitrificans]	39	399	44.2	64	20	0.856	0.819	0.819	0.836	3.46	4.21	4	2.32	0.613527	0.371458	0.393724	0.602245	5	5	5	5	86.6	103.9	104.4	118.6
WP_086000171.1	AAA family ATPase [Paracoccus denitrificans]	21	176	19.7	11	4	0.922	0.947	0.671	0.647	5.49	11.77	8.84	7.04	0.608541	0.855014	0.200818	0.310549	5	5	5	5	82.8	124.3	85.4	138.2
WP_011749427.1	AAC(3)-I family aminoglycoside N-acetyltransferase [Paracoccus]	32	152	16.5	11	5	1.108	1.243	1.043	1.019	5.48	6.47	3.09	6	0.850014	0.356147	0.59028	0.97739	5	5	5	5	97.9	93	82.9	66.5
WP_011747084.1	ABC transporter ATP-binding protein [Paracoccus denitrificans]	35	613	67.5	40	18	0.411	0.784	1.637	0.95	1.95	2.43	5.05	2.13	0.00225063	0.225316	0.00784074	0.840489	5	5	5	5	90.6	55.9	128.5	124.1
WP_011748856.1	ABC transporter ATP-binding protein [Paracoccus denitrificans]	35	620	66.3	33	18	0.698	0.859	1.48	1.237	3.32	2.22	3.06	3.43	0.135617	0.521922	0.0259362	0.377929	5	5	5	5	114.3	75.6	128	95.6
WP_011750880.1	ABC transporter ATP-binding protein [Paracoccus denitrificans]	44	347	37.6	32	15	1.556	2.141	1.22	1.027	2.84	2.79	3.38	2.47	0.390368	0.000188359	0.167651	0.992821	5	5	5	5	147.6	124.7	83.3	73
WP_011751102.1	ABC transporter ATP-binding protein [Paracoccus denitrificans]	23	269	29.5	17	5	4.374	3.901	1.217	1.38	1.92	7.05	2.05	2.74	0.00155098	1.36885e-08	0.193533	0.302352	5	5	5	5	199.2	161.1	71.1	48.4
WP_011750508.1	ABC transporter ATP-binding protein [Paracoccus denitrificans]	7	330	35	3	2	1.307	1.523	1.201	1.109	4.42	14.02	12.75	10.49	0.794711	0.175191	0.29992	0.710509	5	5	5	5	167.5	139.5	105.6	103.9
WP_011748640.1	ABC transporter ATP-binding protein [Paracoccus denitrificans]	20	196	20.7	8	4	2.589	1.051	1.143	1.885	20.12	11.8	8.05	7.74	0.0932238	0.836233	0.444726	0.104944	5	5	5	5	144.5	112.4	119.1	62.3
WP_011748414.1	ABC transporter ATP-binding protein [Paracoccus denitrificans]	32	225	24.8	37	8	1.433	1.47	1.13	1.013	3.75	5.69	5.68	2.87	0.560492	0.0915951	0.345683	0.958294	5	5	5	5	92.7	77	62.2	60.8
WP_011748010.1	ABC transporter ATP-binding protein [Paracoccus denitrificans]	22	234	25.8	14	6	2.837	1.498	1.119	1.597	3.79	7.84	3.09	4.66	0.0314785	0.0616021	0.374926	0.173737	5	5	5	5	138.6	114.9	88	57.2
WP_011747574.1	ABC transporter ATP-binding protein [Paracoccus denitrificans]	49	284	31.5	39	14	2.118	1.861	1.067	1.137	4.89	3.8	3.42	4.07	0.0471127	0.00188658	0.511226	0.709152	5	5	5	5	153.5	142.9	77.4	58.6
WP_011751346.1	ABC transporter ATP-binding protein [Paracoccus denitrificans]	15	256	28.4	5	4	0.397	0.335	1.059	1.437	11.23	13.6	7.82	1.96	0.0375935	0.00015834	0.608935	0.223752	5	5	5	5	51.3	48.5	181.4	94.4
WP_011748849.1	ABC transporter ATP-binding protein [Paracoccus denitrificans]	44	258	27.3	20	8	0.855	0.898	1.059	1.016	8.14	7.82	3.68	1.59	0.421605	0.580663	0.514431	0.961822	5	5	5	5	128	73.8	121.7	89
WP_011748149.1	ABC transporter ATP-binding protein [Paracoccus denitrificans]	35	319	34.5	29	10	1.118	0.898	1.053	1.195	5.19	3.17	4.82	3.19	0.725948	0.737369	0.613699	0.399851	5	5	5	5	91.2	84.6	100.9	86.7
WP_011750674.1	ABC transporter ATP-binding protein [Paracoccus denitrificans]	35	373	39.7	40	10	0.852	0.829	1.05	0.965	2.57	3.49	4.59	1.5	0.370495	0.359754	0.52556	0.887564	5	5	5	5	101	99.3	111.8	113.7
WP_011748058.1	ABC transporter ATP-binding protein [Paracoccus denitrificans]	33	504	53.1	45	19	1.128	0.959	1.042	1.233	1.45	7.57	3.41	1.18	0.729116	0.96007	0.684724	0.369002	5	5	5	5	107.3	102.8	117.6	95.8
WP_011747575.1	ABC transporter ATP-binding protein [Paracoccus denitrificans]	50	251	27.5	39	10	1.663	1.744	0.998	1.072	3.07	6.93	2.16	2.85	0.290945	0.0115748	0.732994	0.876321	5	5	5	5	121	123.6	77.4	84.7
WP_011750429.1	ABC transporter ATP-binding protein [Paracoccus denitrificans]	32	566	61.6	44	16	0.802	0.707	0.961	0.812	1.23	5.93	4.85	3.74	0.426211	0.080853	0.812207	0.483987	5	5	5	5	79	83.2	117	140.5
WP_011746583.1	ABC transporter ATP-binding protein [Paracoccus denitrificans]	20	332	36.2	27	7	1.477	1.778	0.958	0.819	4.21	7.99	6.37	9.46	0.596589	0.0319385	0.818981	0.584797	5	5	5	5	144.7	148.9	80.5	81.9
WP_011750038.1	ABC transporter ATP-binding protein [Paracoccus denitrificans]	15	556	60.3	10	8	0.772	0.997	0.954	0.868	14.11	2.25	5.08	9.32	0.440031	0.996776	0.923275	0.74716	5	5	5	5	97.3	97	103.9	116.1
WP_011747075.1	ABC transporter ATP-binding protein [Paracoccus denitrificans]	25	579	62.8	31	14	0.816	0.859	0.948	0.835	4.93	5.77	5.33	1.56	0.347972	0.500958	0.947399	0.512127	5	5	5	5	92.5	100	114.7	124.2
WP_041530431.1	ABC transporter ATP-binding protein [Paracoccus denitrificans]	56	292	31.1	102	14	3.698	2.364	0.936	1.633	1.7	2.89	1.77	1.68	2.78988e-05	2.6632e-10	0.8448	0.0510947	5	5	5	5	161.7	159.9	70	35.2
WP_011750163.1	ABC transporter ATP-binding protein [Paracoccus denitrificans]	53	236	25.5	57	11	2.37	2.16	0.932	1.248	5.96	3.72	1.54	1.55	0.0057482	1.43702e-06	0.827604	0.412727	5	5	5	5	129.4	141	70	50.6
WP_011749771.1	ABC transporter ATP-binding protein [Paracoccus denitrificans]	24	287	30.6	11	6	0.931	0.962	0.923	0.865	4.99	5.12	4	6	0.614871	0.830444	0.936699	0.704014	5	5	5	5	103.2	110.8	103.3	115.7
WP_011746386.1	ABC transporter ATP-binding protein [Paracoccus denitrificans]	46	323	35.1	109	14	1.231	1.149	0.921	1.107	2.29	3.55	2.87	2.72	0.509427	0.118236	0.786381	0.515595	5	5	5	5	121.9	98.1	98.4	87.5
WP_011748600.1	ABC transporter ATP-binding protein [Paracoccus denitrificans]	46	258	27.9	27	11	1.384	1.027	0.904	1.107	3.44	2.48	4.73	3.45	0.535432	0.880542	0.899475	0.76883	5	5	5	5	147	137.5	91.3	82.1
WP_011746954.1	ABC transporter ATP-binding protein [Paracoccus denitrificans]	24	609	67.3	33	15	2.032	1.327	0.891	1.146	3.69	3.74	3.01	3.29	0.0804514	0.161093	0.874808	0.631511	5	5	5	5	128.1	133.4	102.3	95.8
WP_011751317.1	ABC transporter ATP-binding protein [Paracoccus denitrificans]	36	229	24.5	30	9	1.608	0.998	0.885	1.362	3.17	1.73	5.28	4.14	0.266718	0.996911	0.785448	0.290434	5	5	5	5	87.7	104.2	93	77.9
WP_011748440.1	ABC transporter ATP-binding protein [Paracoccus denitrificans]	61	367	40.7	210	20	3.025	1.745	0.882	1.372	1.27	1.02	1.29	1.04	0.00039202	3.41371e-06	0.63102	0.122606	5	5	5	5	122.9	143	67.2	49.2
WP_011751316.1	ABC transporter ATP-binding protein [Paracoccus denitrificans]	42	254	27.2	31	11	1.398	0.977	0.879	1.317	5.35	4	1.54	2.3	0.563723	0.871147	0.809268	0.322236	5	5	5	5	104.1	113	111.2	87.6
WP_011749562.1	ABC transporter ATP-binding protein [Paracoccus denitrificans]	20	230	25	8	4	1.054	0.727	0.879	1.314	8.61	9.44	11.04	7	0.867917	0.370483	0.882699	0.442369	5	5	5	5	77.7	86.9	126.8	94
WP_011750407.1	ABC transporter ATP-binding protein [Paracoccus denitrificans]	22	332	36.1	33	9	2.544	1.874	0.867	1.141	3.85	5.17	3.99	3.52	0.013066	0.0018741	0.747887	0.671046	5	5	5	5	131	163.6	70.1	66.4
WP_011746384.1	ABC transporter ATP-binding protein [Paracoccus denitrificans]	46	252	26.8	51	8	1.177	0.802	0.85	1.042	7.68	3.6	5.47	3.85	0.953558	0.237779	0.697197	0.901062	5	5	5	5	96.8	119.2	113.3	110.3
WP_011751176.1	ABC transporter ATP-binding protein [Paracoccus denitrificans]	6	553	58.8	8	5	0.426	0.838	0.835	0.934	8.79	8.86	10.09	12.98	0.00424068	0.492765	0.742629	0.716925	5	5	5	5	85.5	96.6	94.3	425.5
WP_011748098.1	ABC transporter ATP-binding protein [Paracoccus denitrificans]	53	537	58.8	90	24	1.181	1.153	0.831	0.856	1.81	1.2	1.62	1.01	0.597301	0.213445	0.454672	0.61316	5	5	5	5	99.2	122.7	88.9	103.2
WP_011750871.1	ABC transporter ATP-binding protein [Paracoccus denitrificans]	11	367	40.1	10	4	0.862	0.998	0.826	0.845	5.53	7.89	3.11	4.57	0.459769	0.941391	0.689636	0.656217	5	5	5	5	115	116.2	112	136
WP_011746403.1	ABC transporter ATP-binding protein [Paracoccus denitrificans]	27	274	30.5	21	8	2.934	2.307	0.802	0.996	3.86	12.35	6.11	6.5	0.02547	0.00208138	0.506619	0.928469	5	5	5	5	137.8	168.9	61.1	68.5
WP_081465079.1	ABC transporter ATP-binding protein [Paracoccus denitrificans]	30	403	44.1	40	9	2.018	1.443	0.793	1.189	4.15	6.18	3.77	6.38	0.232936	0.225046	0.596256	0.511858	5	5	5	5	120.3	157.4	83.4	90.4
WP_011747355.1	ABC transporter ATP-binding protein [Paracoccus denitrificans]	12	362	39.8	6	4	1.737	1.259	0.777	1.194	15.73	9.87	10.29	8.32	0.376862	0.445627	0.500131	0.468074	5	5	5	5	102.4	120.2	80.8	69.2
WP_011746399.1	ABC transporter ATP-binding protein [Paracoccus denitrificans]	14	269	30.3	11	5	2.18	2.009	0.769	0.611	5.21	3.11	6.33	27.18	0.0121808	0.00596801	0.391663	0.0793249	5	5	5	5	129.7	168.9	44.2	925
WP_011751013.1	ABC transporter ATP-binding protein [Paracoccus denitrificans]	35	233	25	15	6	2.913	1.916	0.745	1.168	4.42	5.79	3.93	4.84	0.0471877	0.0248593	0.412965	0.560267	5	5	5	5	135.9	188.4	72.9	63.8
WP_011747810.1	ABC transporter ATP-binding protein [Paracoccus denitrificans]	22	592	64.2	15	11	0.679	0.98	0.74	0.522	5.86	4.77	12.53	4.47	0.225807	0.914491	0.390449	0.0422208	5	5	5	5	85	109	83.8	147.3
WP_011746872.1	ABC transporter ATP-binding protein [Paracoccus denitrificans]	28	541	57.3	49	15	1.856	1.29	0.739	1.01	3.37	3.7	2.18	4.27	0.113547	0.197341	0.232639	0.997833	5	5	5	5	105.6	145.6	82.8	78.8
WP_011747415.1	ABC transporter ATP-binding protein [Paracoccus denitrificans]	18	365	39.7	11	5	2.501	2.102	0.707	0.629	10.31	28.69	14.92	18.78	0.110936	0.0230766	0.350548	0.333794	5	5	5	5	91.7	134.7	51.9	82.5
WP_011747140.1	ABC transporter ATP-binding protein [Paracoccus denitrificans]	11	540	59.2	8	6	1.105	1.157	0.703	0.731	3.86	19.98	3.73	10.65	0.95685	0.599701	0.305462	0.533842	5	5	5	5	105.1	139.5	116.6	158.9
WP_011751014.1	ABC transporter ATP-binding protein [Paracoccus denitrificans]	31	259	27.4	19	7	2.351	1.488	0.69	1.148	2.71	5.42	6.01	8.33	0.129134	0.188391	0.244681	0.570269	5	5	5	5	103.3	148.2	69.2	52.1
WP_011750611.1	ABC transporter ATP-binding protein [Paracoccus denitrificans]	31	251	26.2	20	8	0.515	0.546	0.676	0.638	4.81	2.34	1.38	5.6	0.0403237	0.0135821	0.210103	0.142381	5	5	5	5	64.9	87.1	102.2	160.4
WP_041530647.1	ABC transporter ATP-binding protein [Paracoccus denitrificans]	21	365	39.7	39	7	1.587	1.102	0.66	0.821	4.79	3.66	4.06	5.61	0.291585	0.64577	0.0921048	0.447811	5	5	5	5	107	157.1	88	101.3
WP_011747963.1	ABC transporter ATP-binding protein [Paracoccus denitrificans]	47	279	30.6	78	12	1.841	1.409	0.652	0.706	2.45	3.11	2.64	1.49	0.0509944	0.0136752	0.0468687	0.212509	5	5	5	5	107.7	144.4	64.8	61.7
WP_011748133.1	ABC transporter ATP-binding protein [Paracoccus denitrificans]	36	220	23.4	43	6	1.016	1.065	0.645	0.547	1.57	3.31	3.09	1.03	0.825308	0.751003	0.0798782	0.0370058	5	5	5	5	89.2	143.2	83.7	129.8
WP_011751266.1	ABC transporter ATP-binding protein [Paracoccus denitrificans]	15	353	38.4	10	4	1.369	0.97	0.61	0.851	4.75	3.39	5.15	9.04	0.718854	0.856817	0.0537312	0.674378	5	5	5	5	99.3	140	105.8	120.5
WP_011747811.1	ABC transporter ATP-binding protein [Paracoccus denitrificans]	17	606	64.7	19	10	0.941	1.017	0.606	0.571	4.38	3.05	3.28	4.63	0.544493	0.995847	0.0491913	0.067124	5	5	5	5	77.2	130.4	75.2	137.7
WP_011748303.1	ABC transporter ATP-binding protein [Paracoccus denitrificans]	35	309	34.1	35	13	1.368	0.916	0.574	0.776	3.14	3.95	3.67	2.88	0.441815	0.759356	0.013422	0.383148	5	5	5	5	85.2	150.9	98.1	75.6
WP_011748011.1	ABC transporter ATP-binding protein [Paracoccus denitrificans]	31	258	27.9	16	6	2.758	2.053	0.57	0.835	2.4	8.68	2.88	13.4	0.0108265	0.000958197	0.0218631	0.629862	5	5	5	5	124	214.2	49	61.7
WP_011751093.1	ABC transporter ATP-binding protein [Paracoccus denitrificans]	21	360	39.2	13	6	1.517	1.733	0.568	0.46	5.03	10.19	6.11	10.63	0.602707	0.0750323	0.0515271	0.0858846	5	5	5	5	95.2	171.4	53.9	115.9
WP_011750586.1	ABC transporter ATP-binding protein [Paracoccus denitrificans]	3	257	27.1	2	1	0.526	0.472	0.424	0.474	2.15	6.19	9.55	5.19	0.044003	0.00343711	0.00191589	0.0120573	5	5	5	5	31.9	76.7	69.7	147
WP_011750665.1	ABC transporter ATP-binding protein [Paracoccus denitrificans]	28	333	36.8	36	11	28.881	10.633	0.397	1.055	1.11	10.09	2.99	14.8	1e-17	1e-17	9.65013e-06	0.765616	5	5	5	5	111.6	275.4	11.9	16.2
WP_011750618.1	ABC transporter ATP-binding protein [Paracoccus denitrificans]	32	359	38.9	33	9	4.005	1.515	0.244	0.774	2.78	2.28	7.32	8.47	6.91984e-06	0.0321727	2.0175e-11	0.377753	5	5	5	5	97.5	146.3	48.5	65.4
WP_041530476.1	ABC transporter ATP-binding protein [Paracoccus denitrificans]	27	361	39.6	20	10	6.65	1.285	0.207	0.928	2.19	6.47	8.8	7.95	1.26656e-08	0.265786	3.31291e-13	0.730851	5	5	5	5	47.2	250.2	43.8	51
WP_011747406.1	ABC transporter ATP-binding protein [Paracoccus denitrificans]	2	382	40.7	4	1	0.113	0.191	0.073	0.042	6	6.7	21.24	19.44	2.97428e-07	1.51748e-06	1e-17	2.22045e-16	5	5	4	5	9.5	131	48.2	1151.6
WP_011751101.1	ABC transporter permease [Paracoccus denitrificans]	8	259	28.7	3	2	6.086	4.642	2.53	3.251	9.66	41.15	9.45	12.02	0.000898947	3.03827e-06	0.000194539	0.000287098	5	5	5	4	266.3	101	61.4	18
WP_011748059.1	ABC transporter permease [Paracoccus denitrificans]	5	356	37.6	5	2	0.939	0.837	1.501	1.476	10.2	7.17	6.87	7.53	0.635618	0.440911	0.0262927	0.190638	5	5	5	5	123.3	76.2	127.9	76.9
WP_011747573.1	ABC transporter permease [Paracoccus denitrificans]	15	301	32.3	9	4	2.77	2.252	1.328	1.17	5.5	5.96	3.41	4.08	0.0360945	0.000171884	0.0913985	0.639494	5	5	5	5	153.9	113.6	65.6	42.3
WP_011750533.1	ABC transporter permease [Paracoccus denitrificans]	10	224	23.6	9	2	0.559	0.89	1.285	0.768	12.79	9.64	10.36	10.38	0.117181	0.686562	0.167705	0.499184	5	5	5	5	85.9	64.7	105.6	140.9
WP_011748601.1	ABC transporter permease [Paracoccus denitrificans]	22	364	38.6	13	7	0.673	0.786	1.229	0.683	7.44	10.71	10.98	7.79	0.294217	0.473778	0.221255	0.376907	5	5	5	5	129.4	101.7	101.4	166.6
WP_041530076.1	ABC transporter permease [Paracoccus denitrificans]	8	364	38.6	7	3	1.326	1.277	1.224	0.884	4.24	9.08	3.86	1.75	0.793091	0.380299	0.207241	0.758187	5	5	5	5	148.4	151.2	98.2	111.1
WP_011748412.1	ABC transporter permease [Paracoccus denitrificans]	12	250	27.5	9	3	0.546	0.695	1.128	0.766	9.4	10.58	13.87	5.28	0.111312	0.20052	0.464705	0.441912	5	5	5	5	83.9	78	108.8	122.1
WP_011748436.1	ABC transporter permease [Paracoccus denitrificans]	11	317	34.9	8	3	1.486	1.763	1.118	0.95	14.51	2.17	10.73	5.01	0.600291	0.055435	0.374066	0.991979	5	5	5	5	119.6	106.9	67.9	72
WP_041530144.1	ABC transporter permease [Paracoccus denitrificans]	12	345	37.2	11	4	1.494	1.273	1.098	1.602	2.28	11.92	5.49	4.44	0.591731	0.374486	0.441997	0.176413	5	5	5	5	101.9	105	99.5	62.8
WP_011746383.1	ABC transporter permease [Paracoccus denitrificans]	16	243	25.9	10	3	0.54	0.766	1.06	0.737	13.47	7.47	6.39	5.23	0.126458	0.451861	0.543347	0.540541	5	5	5	5	104.6	95.4	133.6	166.5
WP_011746585.1	ABC transporter permease [Paracoccus denitrificans]	3	311	33.8	4	1	0.408	0.55	1.047	0.817	13.91		9.17	11.44	0.0477017	0.0903997	0.597902	0.793487	5	5	3	1	103.3	97.3	194.8	238.6
WP_011748099.1	ABC transporter permease [Paracoccus denitrificans]	20	368	41.2	17	6	0.691	1.08	1.037	0.801	5.99	4.1	2.11	0.99	0.125852	0.791955	0.602558	0.403062	5	5	5	5	93.5	81.8	97.1	106.5
WP_011748437.1	ABC transporter permease [Paracoccus denitrificans]	29	433	47.5	47	12	1.762	1.575	1.022	1.168	2.93	2.66	2.51	5.34	0.155695	0.0216825	0.655664	0.613282	5	5	5	5	138	133.4	89.4	72.3
WP_011750302.1	ABC transporter permease [Paracoccus denitrificans]	6	289	31.8	3	2	2.197	0.891	0.959	1.572	7.95	10.47	4.35	6.18	0.178437	0.719026	0.871576	0.225069	5	5	5	5	103.6	107.9	113.9	61.8
WP_011746870.1	ABC transporter permease [Paracoccus denitrificans]	14	321	33.7	5	4	1.767	1.334	0.936	1	7.67	10.84	8.44	9.78	0.360484	0.364137	0.94674	0.852066	5	5	5	5	92.9	95.8	109.8	109
WP_011749926.1	ABC transporter permease [Paracoccus denitrificans]	12	252	25.7	6	3	0.5	0.911	0.933	0.58	7.2	3.58	4.64	4.33	0.0866384	0.756132	0.91927	0.177513	5	5	5	5	75.3	82.6	89.3	163
WP_011748302.1	ABC transporter permease [Paracoccus denitrificans]	4	253	27.8	8	1	0.74	0.849	0.721	0.612	4.55	2.63	4.97	2.73	0.267192	0.532212	0.320891	0.175275	5	5	5	5	79.9	109.8	95	155.2
WP_011746849.1	ABC transporter permease [Paracoccus denitrificans]	11	357	37.7	6	3	1.919	1.389	0.632	0.952	6.75	7.68	10.13	6.2	0.259493	0.279079	0.119977	0.993425	5	5	5	5	64.1	107.9	61.9	67.7
WP_011751095.1	ABC transporter permease [Paracoccus denitrificans]	13	296	31.4	5	3	1.324	0.826	0.598	0.875	5.86	3.51	13.16	8.1	0.782594	0.556605	0.0880833	0.822051	5	5	5	5	64.9	119.5	95.4	114.2
WP_011747977.1	ABC transporter permease [Paracoccus denitrificans]	6	336	35.6	11	2	1.601	1.339	0.577	0.713	1.96	4.1	5.96	5.63	0.360996	0.186427	0.0272035	0.218396	5	5	5	5	97.5	168.8	66.5	104.7
WP_011749939.1	ABC transporter permease subunit [Paracoccus denitrificans]	5	275	31.1	3	2	0.804	1.087	1.431	0.75	9.77	5.93	4.23	6.7	0.415542	0.801195	0.06165	0.519914	5	5	5	5	116.8	78.8	102.1	134.3
WP_011747649.1	ABC transporter permease subunit [Paracoccus denitrificans]	15	307	33.6	30	7	0.937	1.243	1.269	0.929	4.59	5.84	1.44	4.11	0.584521	0.192992	0.123611	0.836084	5	5	5	5	125.6	77	95.2	66.7
WP_011747134.1	ABC transporter permease subunit [Paracoccus denitrificans]	25	417	46.4	19	8	2.565	1.904	1.044	1.231	2.44	6.55	7.45	7.01	0.0547914	0.00824709	0.563144	0.463153	5	5	5	5	115.6	112.4	94.8	86.9
WP_011747964.1	ABC transporter permease subunit [Paracoccus denitrificans]	18	300	32.3	14	6	0.923	1.544	0.872	0.531	2.5	5.14	4.58	4.34	0.551714	0.0330154	0.803047	0.0263143	5	5	5	5	80.6	87.2	52.5	83.6
WP_041530607.1	ABC transporter permease subunit [Paracoccus denitrificans]	16	292	32.6	15	4	0.881	0.798	0.808	0.889	5.59	12.89	10	7.6	0.56879	0.450555	0.647201	0.81643	5	5	5	5	90.6	108.4	100.1	103.8
WP_011747965.1	ABC transporter permease subunit [Paracoccus denitrificans]	8	335	36.6	11	2	0.859	1.075	0.808	0.623	9.7	14.33	10.39	5.72	0.610647	0.777699	0.610675	0.300827	5	5	5	5	85.4	100.3	78.6	127.5
ABL70501.1	ABC transporter related protein [Paracoccus denitrificans PD1222 PD1222]	34	765	83.7	104	28	0.701	1.772	1.486	0.527	3.24	2.8	2.1	1.1	0.251286	3.72698e-05	0.0436079	0.0156636	5	5	5	5	140.3	86.1	74.7	122.4
ABL73091.1	ABC transporter related protein [Paracoccus denitrificans PD1222 PD1222]	19	269	29.7	13	5	0.935	0.886	1.075	1.683	6.33	2.01	8.21	4.72	0.523017	0.57831	0.456168	0.0786811	5	5	5	5	88	94.6	112.5	127.6
ABL71100.1	ABC transporter related protein [Paracoccus denitrificans PD1222 PD1222]	10	600	65.6	9	5	0.621	1.207	0.957	0.541	6.54	9.9	15.66	11.03	0.214921	0.535928	0.876824	0.179271	5	5	5	5	96.9	103.7	98.9	183
ABL69996.1	ABC transporter related protein [Paracoccus denitrificans PD1222 PD1222]	48	352	38.4	63	15	1.619	1.048	0.889	1.376	1.17	3.78	4.8	1.54	0.305011	0.810132	0.894291	0.259394	5	5	5	5	105	115.6	90.8	60.7
ABL72664.1	ABC transporter related protein [Paracoccus denitrificans PD1222 PD1222]	21	382	41.5	20	9	0.863	0.713	0.77	0.809	9.24	3.17	6.57	4.95	0.547955	0.262645	0.514667	0.630711	5	5	5	5	73.4	106.1	90.1	118.4
WP_011750165.1	ABC transporter substrate-binding protein [Paracoccus denitrificans]	49	394	40	184	17	2.47	3.322	1.232	0.948	1.49	1.55	0.86	1.17	0.003795	1e-17	0.262586	0.998572	5	5	5	5	148.1	126.1	44.1	47.8
WP_011747493.1	ABC transporter substrate-binding protein [Paracoccus denitrificans]	12	353	38.7	6	5	0.416	1	1.218	0.464	10.76	16.31	12.04	23.83	0.0503232	0.954607	0.315115	0.0706719	5	5	5	5	133.1	74.8	97.3	209.8
WP_011747571.1	ABC transporter substrate-binding protein [Paracoccus denitrificans]	38	537	59.2	117	16	4.937	3.185	1.146	1.569	2.79	1.29	2.35	2.31	3.09854e-07	1e-17	0.438362	0.0549408	5	5	5	5	181.1	162.8	49.2	29.3
WP_041529890.1	ABC transporter substrate-binding protein [Paracoccus denitrificans]	41	622	70.6	153	26	1.298	1.133	1.12	1.148	3.36	1.36	2.48	2.34	0.406696	0.145703	0.506382	0.423402	5	5	5	5	119.1	102.2	98.6	78.8
WP_011748847.1	ABC transporter substrate-binding protein [Paracoccus denitrificans]	29	365	39.2	53	10	0.627	1.076	1.104	0.668	2.91	2.59	2.29	2.36	0.0688272	0.706211	0.4056	0.14808	5	5	5	5	103	92.6	97.5	133.9
WP_011747150.1	ABC transporter substrate-binding protein [Paracoccus denitrificans]	26	489	53.4	50	12	1.809	1.388	1.071	1.509	5.54	4.76	3.74	3.12	0.0983218	0.057141	0.501701	0.104656	5	5	5	5	131.2	119.2	94.5	61.6
WP_011751313.1	ABC transporter substrate-binding protein [Paracoccus denitrificans]	46	381	40.2	40	13	1.479	2.102	1.06	1	5.05	3.26	4.61	2.72	0.409225	0.000233664	0.525936	0.986417	5	5	5	5	136.7	124.9	66.7	56.3
WP_011748447.1	ABC transporter substrate-binding protein [Paracoccus denitrificans]	17	301	31.2	24	4	1.141	1.201	1.059	0.813	1.07	4	1.12	1.39	0.943009	0.434704	0.52981	0.393615	5	5	5	5	124.8	112.8	95.5	82.9
WP_011746402.1	ABC transporter substrate-binding protein [Paracoccus denitrificans]	38	426	46.2	32	17	4.549	4.959	1.05	0.882	1.5	7.88	2.29	6.23	1.67695e-05	2.22045e-15	0.571091	0.798313	5	5	5	5	153.1	139.9	32.7	33
WP_011750511.1	ABC transporter substrate-binding protein [Paracoccus denitrificans]	22	530	58.3	17	10	1.999	1.69	1.045	1.367	2.66	4.33	5.49	4.76	0.211378	0.0415081	0.592912	0.290178	5	5	5	5	151.8	141.5	92.1	54.4
WP_011747681.1	ABC transporter substrate-binding protein [Paracoccus denitrificans]	17	335	36.3	18	6	0.518	0.981	1.029	0.458	12.03	4.13	4.73	5.01	0.030587	0.884289	0.63326	0.00386977	5	5	5	5	89.9	86	92.8	204.6
WP_011751179.1	ABC transporter substrate-binding protein [Paracoccus denitrificans]	15	537	58.7	13	7	2.418	1.656	1.027	1.346	1.92	7.1	7.44	9.71	0.108747	0.0644677	0.616961	0.41405	5	5	5	5	134.5	109.6	68.7	56.8
WP_011750089.1	ABC transporter substrate-binding protein [Paracoccus denitrificans]	38	331	36.1	36	9	0.683	0.872	1.023	0.808	2.05	3.36	4.62	1.69	0.218168	0.591115	0.745913	0.466277	5	5	5	5	92.3	90.2	93.8	122
WP_011747270.1	ABC transporter substrate-binding protein [Paracoccus denitrificans]	33	618	69.6	65	21	1.021	0.921	0.992	1.049	6.72	3.52	3.46	1.82	0.872216	0.773655	0.778135	0.734795	5	5	5	5	118.6	107.3	117.1	99.7
WP_011749811.1	ABC transporter substrate-binding protein [Paracoccus denitrificans]	20	413	44.6	13	7	4.822	2.941	0.958	1.567	5.64	12.49	3.05	13.26	0.00174582	0.000289502	0.892028	0.163486	5	5	5	5	117.3	124.1	38.3	27.5
WP_011748638.1	ABC transporter substrate-binding protein [Paracoccus denitrificans]	10	329	34.9	6	3	1.228	1.276	0.923	0.848	9.88	10.58	12.23	5.34	0.878193	0.425458	0.991713	0.750251	5	5	5	5	120.9	134	97.4	112
WP_011747169.1	ABC transporter substrate-binding protein [Paracoccus denitrificans]	39	368	38.9	74	13	1.661	1.98	0.912	0.797	1.8	0.8	1.97	2.7	0.104905	8.66792e-07	0.737926	0.437117	5	5	5	5	145.8	137.7	74.3	69.7
WP_011748438.1	ABC transporter substrate-binding protein [Paracoccus denitrificans]	37	359	38.8	85	10	3.627	3.104	0.89	1.041	4.24	3.42	4.56	3.1	3.65443e-05	1.87748e-11	0.641618	0.831027	5	5	5	5	154.2	173	47.8	47.3
WP_011751230.1	ABC transporter substrate-binding protein [Paracoccus denitrificans]	7	343	36.7	3	2	0.651	0.371	0.883	1.553	29.25	6.58	26.69	9.91	0.270034	0.00403416	0.959178	0.217341	5	5	5	5	48.1	56	151.2	100.2
WP_011746586.1	ABC transporter substrate-binding protein [Paracoccus denitrificans]	35	529	57.9	44	17	2.02	2.513	0.877	0.643	4.63	8.59	3.9	11.39	0.0950003	6.86762e-06	0.765466	0.128059	5	5	5	5	137.8	152.4	52.8	80.3
WP_011750609.1	ABC transporter substrate-binding protein [Paracoccus denitrificans]	10	278	29.4	3	2	0.581	0.648	0.825	0.638	9.08	7.03	7.52	8.48	0.189285	0.198448	0.654088	0.252591	5	5	5	5	69.9	78.9	102.1	151.7
WP_011750869.1	ABC transporter substrate-binding protein [Paracoccus denitrificans]	15	335	35.3	7	6	1.567	1.043	0.814	1.023	4.21	19.26	5.14	8.69	0.488988	0.917074	0.560564	0.832371	5	5	5	5	149.5	193	96.8	93.8
WP_011751017.1	ABC transporter substrate-binding protein [Paracoccus denitrificans]	20	381	39.7	12	6	7.215	7.207	0.782	0.906	3.72	19.03	7.2	10.71	6.87388e-05	5.32168e-11	0.457608	0.980872	5	5	5	5	133.5	156.4	33.1	34.6
WP_041530627.1	ABC transporter substrate-binding protein [Paracoccus denitrificans]	13	529	58.1	10	5	1.753	1.393	0.777	0.881	1.99	6.57	6.43	4.83	0.372728	0.235192	0.504325	0.846131	5	5	5	5	133.5	144.6	90.1	74.5
WP_011750991.1	ABC transporter substrate-binding protein [Paracoccus denitrificans]	32	319	34.5	34	10	5.201	3.774	0.723	0.827	8.65	15	3.34	5.81	1.3731e-06	6.21232e-11	0.164967	0.713434	5	5	5	5	162.4	137.2	30.7	21.6
WP_041529875.1	ABC transporter substrate-binding protein [Paracoccus denitrificans]	45	534	59.3	216	23	2.14	1.97	0.721	0.711	1.29	0.97	1.26	2.04	0.014921	3.01492e-08	0.148172	0.231172	5	5	5	5	121.1	146.3	52.4	59.1
WP_041529926.1	ABC transporter substrate-binding protein [Paracoccus denitrificans]	44	198	21.5	23	10	1.223	1.476	0.707	0.535	2.67	1.54	5.48	5.22	0.897864	0.0911525	0.218953	0.030628	5	5	5	5	88	129.3	58	103.7
WP_011748012.1	ABC transporter substrate-binding protein [Paracoccus denitrificans]	35	399	42.4	48	10	6.92	5.82	0.701	0.864	3.53	7.71	4.69	5.12	1.22149e-07	1e-17	0.151892	0.777656	5	5	5	5	165.9	187.1	24.8	27.8
WP_011750668.1	ABC transporter substrate-binding protein [Paracoccus denitrificans]	31	425	45.6	33	11	20.654	10.576	0.488	0.687	2.56	6.36	3.38	15.16	1e-17	1e-17	0.000505337	0.277644	5	5	5	5	98.2	191.8	7.9	10.6
WP_011750398.1	ABC transporter substrate-binding protein [Paracoccus denitrificans]	5	331	34	8	2	1.066	0.535	0.282	0.518	4.62	4.24	15.32	3.01	0.795995	0.0563593	1.69269e-06	0.0871294	5	5	5	5	42.9	156	76.9	148.4
WP_011749252.1	ABC transporter substrate-binding protein [Paracoccus]	15	336	36.1	9	6	0.35	1.044	1.241	0.432	8.68	1.31	1.36	7.44	0.00502841	0.925375	0.167514	0.0159279	5	5	5	5	100.7	66.3	78.6	185.5
WP_011749536.1	ABC transporter substrate-binding protein [Paracoccus]	15	324	35.4	5	4	1.03	1.596	1.026	0.792	5.28	11.89	7	15.41	0.831342	0.139332	0.625352	0.700391	5	5	5	5	103.1	99	81.1	114.2
WP_011748042.1	ABC-F family ATP-binding cassette domain-containing protein [Paracoccus denitrificans]	39	615	67.8	98	23	0.802	0.784	0.874	0.829	2.19	2.21	2.81	2.33	0.475165	0.258342	0.643853	0.563109	5	5	5	5	74.6	100.7	90.4	122.9
ABL72105.1	ABC-type nitrate/sulfonate/bicarbonate transport systems, periplasmic components TauA [Paracoccus denitrificans PD1222 PD1222]	42	343	36.3	47	13	1.211	0.924	0.626	0.74	2.05	1.88	4.02	4.72	0.671719	0.696946	0.0528973	0.307226	5	5	5	5	67.8	136.3	80.4	141.9
WP_041530329.1	AbrB/MazE/SpoVT family DNA-binding domain-containing protein [Paracoccus denitrificans]	76	79	8.5	13	4	1.486	1.021	0.964	1.418	3.13	6.96	1.83	2.06	0.461497	0.948229	0.834072	0.227175	5	5	5	5	100.6	113.3	101.6	96.7
WP_011746827.1	AbrB/MazE/SpoVT family DNA-binding domain-containing protein [Paracoccus]	22	87	9.8	36	3	1.129	1.239	1.568	0.974	4.35	1.85	3.58	2.49	0.915653	0.225045	0.0131961	0.906762	5	5	5	5	168.7	105.7	165.9	61.9
WP_011748501.1	accessory factor UbiK family protein [Paracoccus denitrificans]	79	84	9.4	98	9	1.261	0.937	0.989	1.317	2.56	2.15	1.9	2.24	0.461526	0.956704	0.945206	0.169547	5	5	5	5	103.8	87.4	104.9	56.6
WP_011749665.1	acetamidase [Paracoccus denitrificans]	24	315	33.6	15	7	1.074	0.908	0.826	0.887	6.63	5.08	4.66	3.97	0.85229	0.695597	0.699746	0.819624	5	5	5	5	90.6	110	103	101
WP_011750437.1	acetate/propionate family kinase [Paracoccus denitrificans]	20	367	38.6	17	6	1.902	1.136	0.708	1.3	4.36	6.94	9.36	4.52	0.263456	0.670172	0.281466	0.369618	5	5	5	5	109.8	145.5	98.4	73.6
WP_011750442.1	acetate--CoA ligase [Paracoccus denitrificans]	34	651	71.7	123	20	1.463	1.242	0.937	1.111	1.9	2.83	2.15	2.49	0.224678	0.0328256	0.850378	0.506821	5	5	5	5	121.7	129.6	96.3	84.3
WP_074810381.1	acetolactate synthase 3 large subunit [Paracoccus denitrificans]	55	584	63.4	234	26	0.968	0.807	0.989	1.147	3.22	1.86	1.5	1	0.911259	0.29314	0.945252	0.425754	5	5	5	5	92.8	100.9	121.6	106.7
WP_011750816.1	acetolactate synthase large subunit [Paracoccus denitrificans]	20	514	53.6	34	9	0.98	0.722	0.816	0.969	6.3	6.1	6.53	3.39	0.647508	0.183206	0.649643	0.89783	5	5	5	5	75	95.8	88.9	87.7
WP_011748457.1	acetolactate synthase small subunit [Paracoccus denitrificans]	74	186	20	98	12	1.309	0.939	0.788	1.076	2.91	0.98	1.75	2.47	0.39064	0.945262	0.308518	0.59533	5	5	5	5	90.2	117.5	110.6	102.3
WP_011749920.1	acetyl/propionyl/methylcrotonyl-CoA carboxylase subunit alpha [Paracoccus denitrificans]	66	685	74.9	288	48	0.962	1.03	1.128	0.947	2.3	1.82	1.41	0.93	0.894641	0.450181	0.485666	0.996466	5	5	5	5	106.8	95.1	104.8	98.2
WP_011751039.1	acetyl-CoA acetyltransferase [Paracoccus denitrificans]	25	389	40.8	37	11	3.304	2.271	0.695	1.009	2.5	5.29	5.53	3.24	0.000332348	1.37455e-05	0.131594	0.98379	5	5	5	5	125.4	183.4	61	53.7
WP_011749145.1	acetyl-CoA C-acetyltransferase [Paracoccus denitrificans]	37	403	42.6	60	12	1.518	1.543	1.016	1.023	1.5	5.7	1.79	5.34	0.209354	0.00644646	0.735019	0.838057	5	5	5	5	138.4	116.4	80.8	74.5
WP_011748315.1	acetyl-CoA C-acetyltransferase [Paracoccus denitrificans]	63	391	40.6	391	19	1.464	1.053	0.639	0.856	4.78	3.76	1.15	2.75	0.223852	0.359202	0.0431602	0.672494	5	5	5	5	103	160	86.8	104.3
WP_011749181.1	acetyl-CoA C-acyltransferase [Paracoccus denitrificans]	40	393	40.2	41	11	4.191	3.189	1.054	1.29	1.98	11.63	2.85	5.29	4.20615e-05	1.23797e-09	0.548218	0.381365	5	5	5	5	138.6	126	43.2	26.6
WP_011748943.1	acetyl-CoA C-acyltransferase family protein [Paracoccus denitrificans]	44	393	40.1	71	16	2.622	2.09	0.622	0.799	1.84	3.66	2.11	1.36	0.00201981	3.70785e-08	0.031602	0.442209	5	5	5	5	101.8	165.8	55.6	66.3
WP_011747595.1	acetyl-CoA carboxylase biotin carboxyl carrier protein [Paracoccus denitrificans]	37	173	18.1	68	11	1.216	0.783	0.601	0.895	1.81	3.3	1.66	2.88	0.535076	0.232048	0.0163416	0.802185	5	5	5	5	83.1	109.3	116.4	104.3
WP_011747594.1	acetyl-CoA carboxylase biotin carboxylase subunit [Paracoccus denitrificans]	53	450	48.9	204	20	0.944	0.844	0.944	1.042	1.74	0.99	3.04	3.55	0.848624	0.473243	0.878287	0.691627	5	5	5	5	87.9	89.7	95	92.8
WP_011748623.1	acetyl-CoA carboxylase carboxyltransferase subunit alpha [Paracoccus denitrificans]	48	318	34.7	152	25	1.093	0.97	1.126	1.161	1.54	1.13	1.92	0.75	0.7804	0.75825	0.490685	0.396852	5	5	5	5	86.5	81.5	94	80.9
WP_011748276.1	acetyl-CoA carboxylase carboxyltransferase subunit beta [Paracoccus denitrificans]	57	313	34.3	204	20	1.11	0.936	0.777	0.811	3.04	1.46	0.77	1.55	0.743222	0.962127	0.276649	0.514921	5	5	5	5	96.6	119.2	104.5	121.7
WP_011750535.1	acetyl-CoA hydrolase/transferase family protein [Paracoccus denitrificans]	31	500	54.6	40	14	0.57	0.545	0.912	0.893	4.27	1.35	3.51	5	0.0417569	0.00385411	0.942214	0.753544	5	5	5	5	70.8	79.6	136	144.8
WP_041530094.1	acetylglutamate kinase [Paracoccus denitrificans]	47	299	31.7	149	14	1.373	0.96	0.773	1.071	1.34	1.45	1.69	2.81	0.312738	0.816951	0.267927	0.610632	5	5	5	5	103.9	123.2	100.6	87.7
WP_011750127.1	acetylornithine deacetylase/succinyl-diaminopimelate desuccinylase family protein [Paracoccus denitrificans]	47	433	47.5	62	21	1.296	0.839	0.902	1.374	1.8	3.34	3.2	2.73	0.613597	0.430224	0.859309	0.219878	5	5	5	5	102.2	106.5	122.5	80.7
WP_011746472.1	acetyltransferase [Paracoccus denitrificans]	27	153	17.4	9	3	0.971	0.771	0.561	0.627	7.2	3.84	7.7	7.2	0.577268	0.27659	0.0203292	0.0955267	5	5	5	5	63.5	115	77.6	121.4
WP_011749614.1	acetyltransferase [Paracoccus denitrificans]	28	147	16.6	10	3	0.988	0.913	0.529	0.483	6.45	3.2	16	4.77	0.721807	0.770501	0.0277451	0.0642615	5	5	5	5	94.3	163.6	86	184.5
WP_011750874.1	acid phosphatase AphA [Paracoccus denitrificans]	48	228	25.3	60	11	1.587	0.864	1.132	2.131	3.76	1.99	2.56	1.29	0.140256	0.56673	0.427969	0.00266186	5	5	5	5	112.2	106.5	127.3	63.2
WP_011750527.1	aconitate hydratase AcnA [Paracoccus denitrificans]	46	919	99.7	293	43	1.124	1.064	1.366	1.47	1.59	1.69	1.6	1.23	0.713268	0.31929	0.106649	0.0669669	5	5	5	5	118	81.4	108.1	74.8
WP_011749339.1	aconitate hydratase AcnA [Paracoccus denitrificans]	14	854	90.7	15	10	0.672	0.915	0.861	0.616	5.71	5.81	4.5	6.81	0.176095	0.703241	0.832323	0.154055	5	5	5	5	78.8	103.7	104.9	156.7
WP_011748065.1	ACP S-malonyltransferase [Paracoccus denitrificans]	60	308	31.7	150	13	1.131	0.861	0.779	1.07	1.79	2.41	1.91	1.81	0.697721	0.569354	0.283903	0.61188	5	5	5	5	97	123	105.6	102.2
WP_011749056.1	ActR/PrrA/RegA family redox response regulator transcription factor [Paracoccus denitrificans]	50	182	20.1	79	8	1.371	1.083	0.931	1.14	2.56	3.14	1.44	3.74	0.314423	0.278731	0.825595	0.480065	5	5	5	5	103	114.2	94.6	83.5
WP_011749054.1	ActS/PrrB/RegB family redox-sensitive histidine kinase [Paracoccus denitrificans]	35	462	48.6	57	16	0.454	0.682	1.373	0.97	3.26	4.39	2.55	3.69	0.00333753	0.0659816	0.0567202	0.932408	5	5	5	5	83.5	64.3	126.7	138.8
WP_011748063.1	acyl carrier protein [Paracoccus]	34	77	8.4	39	4	0.895	0.73	0.526	0.648	3.38	7.45	6.14	5.37	0.716712	0.073313	0.00317945	0.113548	5	5	5	5	62.2	118.1	89.6	124.8
WP_081465070.1	acyl dehydratase [Paracoccus denitrificans]	62	363	41	81	19	0.833	1.07	0.495	0.397	1.48	2.49	1.95	2.15	0.552168	0.403796	0.00119182	0.000290041	5	5	5	5	71.4	127.4	59.6	132.2
WP_011750140.1	acyl-ACP--UDP-N-acetylglucosamine O-acyltransferase [Paracoccus denitrificans]	43	261	27.6	96	11	1.078	0.972	0.798	0.843	1.18	1.47	1.37	2.43	0.813636	0.895921	0.338153	0.605058	5	5	5	5	104.3	122.4	99.8	117.2
WP_011749924.1	acyl-CoA carboxylase subunit beta [Paracoccus denitrificans]	43	510	56	83	22	1.511	1.059	1.172	1.441	2.12	2.08	2.85	2.66	0.187211	0.415461	0.37782	0.116841	5	5	5	5	121.5	101.6	115.7	95.5
WP_011750705.1	acyl-CoA dehydrogenase [Paracoccus denitrificans]	33	381	41.3	45	10	1.618	1.301	1.304	1.461	4.45	3.52	3.62	4.9	0.334067	0.190209	0.0920359	0.173289	5	5	5	5	137.6	99.6	102.2	72.5
WP_011751109.1	acyl-CoA dehydrogenase [Paracoccus denitrificans]	10	396	43.8	5	4	1.052	0.944	1.249	1.851	6.78	20.91	12.97	13.09	0.915796	0.909264	0.279331	0.115734	5	5	5	5	142.6	109	119.5	73.9
WP_011746781.1	acyl-CoA dehydrogenase [Paracoccus denitrificans]	34	563	59.2	121	18	1.195	1.026	1.229	1.382	3.97	2.85	2.08	2.14	0.571775	0.467241	0.26733	0.145908	5	5	5	5	131.9	97.4	110.3	72
WP_011747287.1	acyl-CoA dehydrogenase [Paracoccus denitrificans]	21	542	58.5	23	10	1.21	1.257	1.109	1.032	3.31	7.16	3.34	7.39	0.971766	0.374049	0.396719	0.832189	5	5	5	5	103.5	95.6	91.9	89.1
WP_011749180.1	acyl-CoA dehydrogenase [Paracoccus denitrificans]	43	375	40.3	52	15	5.311	3.126	1.085	1.796	2.92	6.39	1.67	4.41	3.16382e-07	7.32535e-09	0.510933	0.0365041	5	5	5	5	172.1	156.9	58.8	32.2
WP_011746547.1	acyl-CoA dehydrogenase [Paracoccus denitrificans]	35	386	41.7	24	14	1.156	1.032	0.977	1.329	6.75	3	5.19	2.76	0.952319	0.910494	0.750568	0.381424	5	5	5	5	89.7	87.1	112.2	84.7
WP_011749143.1	acyl-CoA dehydrogenase [Paracoccus denitrificans]	48	592	63.9	118	25	1.117	1.081	0.936	0.914	2.77	1.36	2.72	0.93	0.727036	0.267931	0.843628	0.880635	5	5	5	5	96.3	104.1	87.5	100.1
WP_011750638.1	acyl-CoA dehydrogenase [Paracoccus denitrificans]	41	403	43.8	66	15	1.092	1.031	0.931	0.98	2.67	2.16	3.33	2.41	0.781936	0.448574	0.824144	0.889765	5	5	5	5	101.4	109.6	106.8	104.9
WP_011751309.1	acyl-CoA dehydrogenase [Paracoccus denitrificans]	23	378	40	18	8	1.906	1.212	0.882	1.444	5.29	6.77	2.9	1.57	0.242621	0.390744	0.825317	0.252816	5	5	5	5	104.5	112.2	91.8	58.4
WP_011747059.1	acyl-CoA dehydrogenase [Paracoccus denitrificans]	27	384	40.7	23	10	1.144	1.187	0.715	0.634	4.8	3.25	1.55	4.22	0.95037	0.500209	0.235411	0.0788079	5	5	5	5	83.9	114.9	93	130.7
WP_011749490.1	acyl-CoA dehydrogenase [Paracoccus denitrificans]	33	584	62.4	33	17	0.845	1.057	0.653	0.481	3.57	2.04	5.38	4.34	0.353122	0.892201	0.0931241	0.00535568	5	5	5	5	65.4	104.4	79.2	112.9
WP_011747292.1	acyl--CoA ligase [Paracoccus denitrificans]	18	487	51.6	24	8	0.608	0.658	0.743	0.76	3.05	3.24	7.17	5.19	0.0606546	0.0493041	0.361671	0.308072	5	5	5	5	80	119.9	103	133.8
WP_011749496.1	acyl--CoA ligase [Paracoccus denitrificans]	37	526	57.2	54	21	0.779	0.848	0.493	0.415	3.59	2.41	2.67	2.75	0.419582	0.47776	0.00127542	0.000846069	5	5	5	5	59.5	121.5	104.6	148
WP_011748294.1	acyl-CoA synthetase [Paracoccus denitrificans]	25	629	68.4	31	15	2.022	1.673	0.92	1.024	0.79	3.09	3.83	1.71	0.0242494	0.000624083	0.810073	0.827049	5	5	5	5	149.4	160.9	84.7	76
WP_011747436.1	acyl-CoA synthetase [Paracoccus denitrificans]	35	551	59.3	43	17	1.094	0.953	0.886	1.027	7.69	2.86	3.68	4.46	0.981855	0.916819	0.77595	0.941007	5	5	5	5	126.9	115.9	120.4	96.4
WP_011749115.1	acyl-CoA/acyl-ACP dehydrogenase [Paracoccus denitrificans]	38	551	59.9	91	23	1.348	1.212	0.844	0.994	1.43	3.96	2.91	2.28	0.351575	0.138539	0.52423	0.897663	5	5	5	5	102.3	122.8	91.6	69.8
WP_011751232.1	acyl-CoA/acyl-ACP dehydrogenase [Paracoccus denitrificans]	9	384	41.3	5	3	0.187	0.139	0.638	0.954	15.21	10.56	21.29	3.53	0.000405405	7.59373e-09	0.273424	0.997987	5	5	5	5	40.5	63.4	177	191.4
WP_081465084.1	acyltransferase family protein [Paracoccus denitrificans]	2	348	38.6	3	1	2.095	0.9	1.189	2.793	6.77	24.76	4.46	5.83	0.217918	0.804259	0.319409	0.00356987	5	5	5	5	120.4	103.5	138.2	47.8
WP_041530489.1	adenine deaminase [Paracoccus denitrificans]	38	591	62.2	81	20	1.012	0.812	0.907	1.05	2.39	5.16	3.24	1.44	0.976108	0.320293	0.761668	0.743439	5	5	5	5	90.5	104.8	133.8	104.7
WP_011749856.1	adenine phosphoribosyltransferase [Paracoccus denitrificans]	36	187	19.8	25	5	1.639	0.965	0.861	1.401	3.6	5.13	5.27	3.88	0.200447	0.958871	0.705471	0.195642	5	5	5	5	93.5	116.2	102.1	73
WP_011748507.1	adenosine deaminase [Paracoccus denitrificans]	31	322	34.9	20	9	0.971	0.87	0.947	0.981	3.83	5.19	3.36	3.64	0.585927	0.461657	0.919128	0.917944	5	5	5	5	120.7	108.8	130.6	89.2
WP_011749147.1	adenosine kinase [Paracoccus denitrificans]	49	335	35.1	93	13	0.849	0.773	0.897	0.948	4.5	3.96	4.78	1.11	0.594096	0.191004	0.746948	0.928081	5	5	5	5	95	98.4	128.1	91.4
WP_011747290.1	adenosylcobalamin-dependent ribonucleoside-diphosphate reductase [Paracoccus denitrificans]	42	754	82.6	109	29	0.568	0.572	0.938	0.811	2.71	1.17	0.62	1.27	0.0682636	0.000575962	0.899107	0.517921	5	5	5	5	77.5	77.3	127.5	148.3
WP_011748962.1	adenosylhomocysteinase [Paracoccus denitrificans]	55	463	50.6	350	27	0.803	0.887	0.913	0.843	1.1	2.6	1.62	1.38	0.477811	0.727408	0.752303	0.626551	5	5	5	5	105.2	96.9	104.5	133.8
WP_011747121.1	adenylate kinase [Paracoccus denitrificans]	76	218	23.8	324	21	1.507	1.129	0.903	1.154	1.65	2.09	1.92	1.42	0.190632	0.153323	0.714688	0.41192	5	5	5	5	126.2	131.8	106.2	84.3
WP_011747017.1	adenylate synthase [Paracoccus denitrificans]	7	426	47.6	4	3	1.047	1.012	1.045	1.185	8.71	7.89	7.94	11.74	0.893418	0.921016	0.627351	0.612205	5	5	5	5	121.6	111	135.8	117.2
WP_011750688.1	adenylosuccinate lyase [Paracoccus denitrificans]	80	438	48.9	422	32	0.81	0.918	1.127	0.988	1.63	0.53	2.34	1.65	0.49463	0.925622	0.488539	0.861358	5	5	5	5	100.4	84.7	111.5	100
WP_011746948.1	adenylosuccinate synthase [Paracoccus denitrificans]	54	430	46.5	188	22	0.878	0.893	0.987	0.919	2.7	2.49	4.03	3.05	0.670044	0.762418	0.951082	0.899937	5	5	5	5	90	83.1	107.3	112
ABL71544.1	adenylyl cyclase class-3/4/guanylyl cyclase [Paracoccus denitrificans PD1222 PD1222]	27	596	66.3	36	18	0.821	0.867	1.189	1.291	2.8	7.73	3.22	2.47	0.30991	0.409719	0.253857	0.393323	5	5	5	5	114.7	91.1	124.5	95
WP_011746904.1	ADP-forming succinate--CoA ligase subunit beta [Paracoccus denitrificans]	71	397	42.6	331	26	1.085	0.952	0.932	0.97	2.31	0.91	3.24	1.38	0.799709	0.86589	0.829593	0.923108	5	5	5	5	107.9	110.9	108.9	89.5
WP_011748435.1	AEC family transporter [Paracoccus denitrificans]	6	314	33.4	3	2	1.67	0.938	1.702	1.191	7.59	17.2	5.58	7.05	0.464601	0.75278	0.0100097	0.531023	5	5	5	5	138.5	81.4	143.7	46.6
WP_011751334.1	agmatinase [Paracoccus denitrificans]	28	322	34.2	27	9	1.967	0.985	0.916	1.701	3.08	6.16	4.75	1.79	0.208797	0.875019	0.980766	0.0655002	5	5	5	5	110.8	113.5	119.3	57.3
WP_011747623.1	AI-2E family transporter [Paracoccus denitrificans]	17	434	46.5	21	7	0.605	0.85	1.043	1.075	4.23	2.94	9.78	6.94	0.0978669	0.477013	0.543194	0.871896	5	5	5	5	90.3	76.7	118.9	115.1
WP_011748377.1	AIPR family protein [Paracoccus denitrificans]	40	600	67.5	93	26	1.555	1.306	0.987	1.107	1.26	3.31	1.2	1.67	0.158422	0.0135838	0.951254	0.593987	5	5	5	5	114.7	124.3	92.1	78.3
WP_011748024.1	alanine dehydrogenase [Paracoccus denitrificans]	33	372	38	37	9	3.069	1.838	0.915	1.459	3.08	6.26	3.28	2.34	0.000343405	3.0367e-05	0.757549	0.127197	5	5	5	5	143.5	132.9	67.4	36.2
ABL71756.1	alanine racemase [Paracoccus denitrificans PD1222 PD1222]	37	365	38.3	106	12	0.904	0.873	0.678	0.705	1.75	2.9	2.83	1.77	0.740412	0.624356	0.077048	0.217475	5	5	5	5	78.5	119.4	90.6	127.6
WP_041530083.1	alanine:cation symporter family protein [Paracoccus denitrificans]	11	473	49.5	14	7	0.658	0.857	1.37	1.13	11.9	4.61	5.47	7.01	0.108753	0.411563	0.0666746	0.760279	5	5	5	5	112.3	71.9	120.5	100.3
WP_011747714.1	alanine--glyoxylate aminotransferase family protein [Paracoccus denitrificans]	60	375	40.5	123	17	1.056	0.75	1.171	1.581	2.7	5.6	4.16	4.6	0.865716	0.112764	0.381135	0.0399593	5	5	5	5	105.1	95.4	154.5	83.8
WP_011746943.1	alanine--tRNA ligase [Paracoccus denitrificans]	58	885	95.4	525	54	0.744	0.846	0.908	0.814	2.63	1.68	1.21	0.98	0.338332	0.485205	0.735438	0.527868	5	5	5	5	85.1	88.8	105.6	111.9
WP_011748650.1	alcohol dehydrogenase AdhP [Paracoccus denitrificans]	26	344	36	40	8	1.25	0.453	0.807	2.178	4.59	3.6	1.89	4.07	0.762004	0.000154602	0.554914	0.00392323	5	5	5	5	73.7	92.4	157.2	71.7
WP_011749527.1	aldehyde dehydrogenase (NADP(+)) [Paracoccus denitrificans]	14	508	53.9	10	6	0.979	0.881	1.002	1.061	7.23	12.37	9.81	3.98	0.752255	0.680344	0.734942	0.751544	5	5	5	5	107.6	104.3	129.8	122.8
WP_011750885.1	aldehyde dehydrogenase (NADP(+)) [Paracoccus denitrificans]	42	524	54.1	51	19	1.213	1.232	0.99	1.104	2.55	1.74	2.21	3.87	0.799867	0.248521	0.777625	0.774427	5	5	5	5	118.5	120.8	103	82.5
WP_011751084.1	aldehyde dehydrogenase (NADP(+)) [Paracoccus denitrificans]	25	504	53.2	33	11	1.34	1.217	0.693	0.765	3.63	3.34	5.31	5.68	0.569216	0.338571	0.14902	0.29434	5	5	5	5	99.6	145.1	81.6	114.8
WP_011750972.1	aldehyde dehydrogenase [Paracoccus denitrificans]	28	501	53.1	25	12	2.325	1.421	1.224	1.638	3.22	3.49	3.32	2.2	0.0450636	0.0849598	0.18938	0.0918561	5	5	5	5	154.2	120.8	112.8	83.2
WP_011746529.1	aldehyde dehydrogenase [Paracoccus denitrificans]	33	483	51	38	14	2.777	2.71	0.992	0.996	1.91	1.71	2.15	3.44	0.0021142	2.4067e-07	0.874608	0.893654	5	5	5	5	127.4	130	46.6	43.2
WP_041530829.1	aldehyde dehydrogenase [Paracoccus denitrificans]	17	496	54	19	10	1.433	0.998	0.885	1.223	2.29	5.68	1.31	3.72	0.595887	0.919875	0.847296	0.551621	5	5	5	5	113	111.8	107.6	66.6
WP_011747389.1	aldehyde dehydrogenase [Paracoccus denitrificans]	29	331	35	36	7	1.26	1.185	0.832	0.913	2.08	4.71	4.92	2.14	0.687144	0.331136	0.598215	0.766864	5	5	5	5	121.1	149.7	110.5	93.9
WP_011749494.1	aldehyde dehydrogenase [Paracoccus denitrificans]	32	499	53.2	43	15	0.996	1.196	0.542	0.457	2.7	2.93	3.79	5.93	0.829575	0.368978	0.00765046	0.00612509	5	5	5	5	78.2	137.9	69.4	125.8
WP_011748005.1	aldehyde dehydrogenase family protein [Paracoccus denitrificans]	62	467	49.5	130	21	27.579	34.128	1.322	1.002	1.63	3.75	1.55	8.21	1e-17	1e-17	0.144736	0.975304	5	5	5	5	263.4	176.1	7.4	9
WP_011749030.1	aldehyde dehydrogenase family protein [Paracoccus denitrificans]	43	483	51.5	220	24	1.584	0.901	1.182	1.963	1.53	7.55	2.72	2.53	0.141592	0.813921	0.357619	0.00238785	5	5	5	5	118.2	106.6	133.1	54.4
WP_011747382.1	aldehyde dehydrogenase family protein [Paracoccus denitrificans]	25	494	52.7	33	10	0.982	0.998	1.065	1.036	4.32	6.99	4.69	2.93	0.634588	0.915725	0.499591	0.983999	5	5	5	5	102.6	111.7	110	126.8
WP_011749524.1	aldehyde dehydrogenase family protein [Paracoccus denitrificans]	49	470	50	85	22	1.592	1.407	0.961	1.096	1.6	4.19	2.68	1.2	0.137466	0.00605368	0.943265	0.61819	5	5	5	5	130.1	121.5	86.2	74
WP_011750131.1	aldehyde dehydrogenase family protein [Paracoccus denitrificans]	38	776	81.9	98	27	1.195	0.798	0.893	1.255	3	1.05	1.15	1.6	0.571639	0.285104	0.665526	0.290514	5	5	5	5	102.2	105.3	128.3	94.3
WP_011748649.1	aldehyde dehydrogenase family protein [Paracoccus denitrificans]	44	508	55.7	149	23	3.015	0.995	0.767	2.291	1.29	3.91	1.15	2.63	0.000408339	0.616663	0.250511	0.000344899	5	5	5	5	99.6	138.8	90.3	35.2
WP_011750772.1	aldehyde dehydrogenase family protein [Paracoccus denitrificans]	36	462	49.2	54	14	1.895	1.166	0.757	1.246	4.25	1.58	4.09	3.5	0.114527	0.456763	0.324108	0.466288	5	5	5	5	131.8	133.3	95.6	88.6
WP_011749477.1	aldehyde dehydrogenase family protein [Paracoccus denitrificans]	27	477	50.5	38	13	1.397	1.75	0.674	0.587	3.28	4.49	3.58	3.46	0.484392	0.00347541	0.116169	0.0504616	5	5	5	5	97.5	134.5	65.8	125.6
WP_011747577.1	aldehyde dehydrogenase family protein [Paracoccus denitrificans]	13	481	50.5	22	6	1.881	0.93	0.434	0.874	2.49	6.94	3.85	2.76	0.106791	0.672976	0.000374848	0.606676	5	5	5	5	76.9	175.5	88.7	103.2
WP_011750798.1	aldo/keto reductase [Paracoccus denitrificans]	41	319	35.2	53	13	1.359	0.891	1.209	1.616	5.3	5.01	5.8	3.48	0.387879	0.683516	0.221286	0.0485608	5	5	5	5	88.9	76.4	137.2	76
WP_011746458.1	aldo/keto reductase [Paracoccus denitrificans]	26	345	37.3	13	8	0.959	1.321	1.207	0.81	8.57	4.8	11.95	5.69	0.658322	0.375182	0.247777	0.611349	5	5	5	5	117.4	105.4	86.5	113.9
WP_011749509.1	aldo/keto reductase [Paracoccus denitrificans]	14	388	41.8	6	4	1.258	0.857	1.074	1.501	8.45	13.94	4.07	2.49	0.85719	0.62025	0.52562	0.234599	5	5	5	5	101.1	90.2	120	72.6
WP_011749510.1	aldo/keto reductase [Paracoccus denitrificans]	31	329	35.6	21	11	1.137	0.879	1.034	1.173	2.35	1.62	5.23	3.18	0.997102	0.504879	0.616046	0.568192	5	5	5	5	108.5	108.3	92.3	117
WP_011751262.1	aldo/keto reductase [Paracoccus denitrificans]	31	316	34	24	11	2.164	1.417	0.957	1.325	3.4	9.07	3.28	3.64	0.104915	0.121178	0.867589	0.378447	5	5	5	5	137.5	131.6	96.5	67.3
WP_011749508.1	aldo/keto reductase [Paracoccus denitrificans]	16	327	35.5	7	4	0.977	0.761	0.907	1.458	14.15	14.24	8.7	3.18	0.76866	0.432029	0.922624	0.320461	5	5	5	5	83.6	92.3	113	82.6
WP_011749731.1	aldolase [Paracoccus denitrificans]	33	249	25.7	20	8	1.59	1.76	0.847	0.831	4.77	4.37	5.15	5.03	0.464548	0.0284478	0.694574	0.604	5	5	5	5	133.9	128.5	59.6	75.6
ABL70835.1	aldose 1-epimerase [Paracoccus denitrificans PD1222 PD1222]	22	336	36.2	11	7	1.845	1.199	1.008	1.047	2.98	6.14	4.28	5.28	0.268285	0.483967	0.706235	0.917	5	5	5	5	108.7	110.7	102	91.2
WP_041530714.1	alkylphosphonate utilization protein [Paracoccus denitrificans]	42	111	12	54	7	0.9	0.849	1.069	1.088	4.56	4.92	2.52	3.75	0.730028	0.500759	0.658678	0.563821	5	5	5	5	89.9	87	112.9	71.7
WP_011750030.1	allantoinase PuuE [Paracoccus denitrificans]	39	470	52.8	91	21	1.287	1.265	1.296	1.453	1.97	0.69	3.11	2.19	0.42184	0.0230567	0.17314	0.0743992	5	5	5	5	102.2	68.8	92.4	62.6
ABL70667.1	Allergen V5/Tpx-1 family protein [Paracoccus denitrificans PD1222 PD1222]	40	199	21.2	85	7	0.926	1.41	0.529	0.38	3.44	3.65	3.9	3.36	0.800696	0.0309107	0.00342679	0.000498332	5	5	5	5	66.6	114.6	43.2	111.5
WP_011748089.1	Allergen V5/Tpx-1 family protein [Paracoccus denitrificans]	2	421	44.6	4	1	0.449	2.373	0.966	0.181	6.69	7.11	11.82	8.64	0.00707082	0.00480178	0.892031	3.98456e-10	5	5	5	5	72.9	70.5	27.3	160.6
WP_011749063.1	alpha/beta fold hydrolase [Paracoccus denitrificans]	18	357	38.1	13	6	1.395	1.316	1.123	1.025	6.55	4.6	3.75	6.93	0.704482	0.381973	0.402884	0.840781	5	5	5	5	153.9	119.9	124.4	108.1
WP_011751321.1	alpha/beta fold hydrolase [Paracoccus denitrificans]	7	600	66.9	5	3	0.748	1.007	1.084	0.945	15.76	15.85	5.27	14.4	0.410896	0.926934	0.53355	0.889063	5	5	5	5	104	99.4	103.9	107.9
WP_011749501.1	alpha/beta fold hydrolase [Paracoccus denitrificans]	12	353	38.7	10	5	1.577	1.365	0.984	0.906	5.98	15.26	5.45	3.72	0.546221	0.28457	0.743062	0.886072	5	5	5	5	107.8	117.7	68.5	74.9
WP_011750179.1	alpha/beta fold hydrolase [Paracoccus denitrificans]	15	219	23.1	19	3	1.107	1.254	0.803	0.825	5.89	3.9	3.2	1.94	0.897955	0.25404	0.497296	0.46895	5	5	5	5	86.8	112.5	84.5	74.9
WP_011747257.1	alpha/beta fold hydrolase [Paracoccus denitrificans]	47	255	27.5	45	10	0.89	0.786	0.749	0.862	1.11	1.55	0.8	3.14	0.702993	0.226523	0.206842	0.679968	5	5	5	5	89	108.3	112.2	111.4
WP_011747373.1	alpha/beta fold hydrolase [Paracoccus denitrificans]	26	265	28.4	7	5	1.145	0.999	0.722	0.84	8.57	5.92	6.67	7.74	0.996225	0.95568	0.361167	0.706348	5	5	5	5	93.1	135.1	93.3	118.6
WP_011747947.1	alpha/beta hydrolase [Paracoccus denitrificans]	45	275	30.1	95	12	1.296	1.046	1.063	1.311	3.49	5.25	2.99	1.66	0.40883	0.386891	0.679725	0.225655	5	5	5	5	160.1	111.3	141.4	53.5
WP_011750056.1	alpha/beta hydrolase [Paracoccus denitrificans]	24	256	27.3	26	6	1.215	0.983	0.945	1.22	5.85	5.85	4.52	4.25	0.888387	0.864049	0.919205	0.503395	5	5	5	5	101.9	96.9	97.7	121.5
WP_011747295.1	alpha/beta hydrolase [Paracoccus denitrificans]	45	249	27.2	26	10	0.991	0.842	0.907	1.044	10.71	5.16	9.29	6.54	0.624159	0.381604	0.996734	0.900139	5	5	5	5	100.9	109	98.1	93.8
WP_011748125.1	alpha/beta hydrolase [Paracoccus denitrificans]	22	314	33.7	18	6	1.078	0.791	0.903	1.518	4.87	13.66	10.86	7.36	0.859547	0.337164	0.989704	0.173926	5	5	5	5	103.5	119	114.7	80
WP_011748845.1	alpha/beta hydrolase [Paracoccus denitrificans]	44	277	29.5	22	9	1.739	1.156	0.89	1.462	2.56	7.46	4.47	4.91	0.180806	0.39409	0.82534	0.182817	5	5	5	5	125.4	130.4	109	68.3
WP_011749516.1	alpha/beta hydrolase [Paracoccus denitrificans]	12	292	32.9	6	3	0.9	0.731	0.776	0.982	7.94	17.32	10.36	3.56	0.630125	0.370054	0.54628	0.904321	5	5	5	5	79.4	100.7	127.1	137.4
WP_011751318.1	alpha/beta hydrolase [Paracoccus denitrificans]	26	272	29.2	14	6	2.048	0.884	0.722	1.84	4.27	11.14	13.1	3.93	0.26043	0.650512	0.35123	0.0537023	5	5	5	5	80.4	119	102.5	66.7
WP_011751139.1	alpha/beta hydrolase [Paracoccus denitrificans]	9	322	33.6	4	2	0.699	0.889	0.707	0.766	10.44	6.84	23.09	10.11	0.342677	0.776657	0.407296	0.522911	5	5	5	5	70.3	99.4	98	125.2
WP_011749233.1	alpha/beta hydrolase [Paracoccus]	29	219	24.5	17	5	0.686	0.942	0.954	0.831	2.24	3.21	4.14	1.42	0.223072	0.966988	0.945048	0.536815	5	5	5	5	125.2	126.9	70	75.5
WP_011746823.1	alpha/beta hydrolase [Paracoccus]	29	388	42.2	19	10	1.503	1.217	0.816	1.028	2.44	3.79	1.12	2.82	0.465583	0.376588	0.545102	0.998706	5	5	5	5	110.1	127.6	87.8	89
WP_011748647.1	alpha-2-macroglobulin [Paracoccus denitrificans]	41	1833	193.4	239	63	1.177	0.891	1.15	1.447	1.61	2.68	1.92	1.49	0.605735	0.750788	0.429323	0.077622	5	5	5	5	113.7	96.3	125	82.3
WP_011750649.1	alpha-D-glucose phosphate-specific phosphoglucomutase [Paracoccus denitrificans]	55	543	57.2	139	29	2.475	1.601	0.912	1.31	1.33	3.53	1.25	2.18	0.00371997	6.15962e-05	0.751535	0.177203	5	5	5	5	156.3	150.8	95.2	54.8
WP_011750999.1	alpha-D-ribose 1-methylphosphonate 5-phosphate C-P-lyase PhnJ [Paracoccus denitrificans]	14	290	32.4	6	3	1.189	0.748	0.628	0.972	9.92	17.56	10.71	13.29	0.909879	0.397442	0.164683	0.974973	5	5	5	5	69.6	107.9	86.6	90
WP_011750994.1	alpha-D-ribose 1-methylphosphonate 5-triphosphate diphosphatase [Paracoccus denitrificans]	27	380	40	23	9	1.062	1.176	1.121	0.94	2.29	4.38	4.01	4.96	0.79972	0.414151	0.357349	0.803204	5	5	5	5	108	94.6	97	106.4
WP_011750647.1	alpha-D-ribose 1-methylphosphonate 5-triphosphate diphosphatase [Paracoccus denitrificans]	39	380	40.7	61	14	1.084	0.858	0.943	1.054	1.3	4.05	3.72	3.77	0.821034	0.537827	0.948726	0.749952	5	5	5	5	91.9	103	121.6	101.8
WP_011747164.1	alpha-E domain-containing protein [Paracoccus denitrificans]	15	319	35.8	10	5	0.982	0.748	0.704	1.244	12.63	25.28	9.02	21.67	0.786622	0.406839	0.283974	0.395368	5	5	5	5	78.8	113.7	92.7	80.6
WP_011750309.1	alpha-hydroxy-acid oxidizing protein [Paracoccus denitrificans]	40	387	42.7	70	16	1.239	0.818	0.6	0.868	3.21	3.12	2.71	2.59	0.53951	0.365119	0.0221367	0.695799	5	5	5	5	66.4	108.8	98.6	89.1
WP_049792381.1	alpha-ketoacid dehydrogenase subunit alpha/beta [Paracoccus]	25	656	69.1	26	14	0.853	0.967	1.073	0.802	3.55	2.57	1.96	1.61	0.362206	0.781559	0.473362	0.404787	5	5	5	5	92.4	84.6	100.7	122.4
WP_011751202.1	alpha-ketoacid dehydrogenase subunit beta [Paracoccus denitrificans]	29	335	35.8	11	9	6.42	3.634	0.385	0.723	4.13	13.3	14.05	15.22	3.42029e-05	1.41498e-05	5.84186e-05	0.537258	5	5	5	5	107.9	292.6	33.8	50.6
ABL72732.1	Altronate dehydratase [Paracoccus denitrificans PD1222 PD1222]	33	523	55.4	29	16	0.894	0.748	1.067	1.336	2.1	1.54	5.04	2.69	0.443078	0.108046	0.492048	0.305646	5	5	5	5	99.9	90.7	127.7	92.7
WP_041530731.1	altronate dehydratase [Paracoccus denitrificans]	36	510	54.3	45	18	0.848	1.052	0.759	0.586	2.72	2.29	3.46	4.33	0.408373	0.816507	0.344613	0.051929	5	5	5	5	88.9	116.7	69.3	116.5
WP_011748951.1	amidase [Paracoccus denitrificans]	31	441	46.2	39	13	1.072	0.893	1.274	1.473	4.82	4.46	1.63	2.03	0.982187	0.652886	0.117558	0.129988	5	5	5	5	113.6	91.9	117.4	84.4
WP_011751272.1	amidase [Paracoccus denitrificans]	24	458	47.6	16	8	1.562	0.943	0.671	1.065	3.41	4.73	3.14	7.49	0.514226	0.805414	0.194886	0.743323	5	5	5	5	88.8	143.7	96.8	91.1
WP_028710131.1	amidase [Paracoccus]	38	474	49.8	46	15	1.102	0.997	0.863	0.96	1.46	3.86	4.37	4.46	0.924691	0.992843	0.739911	0.866591	5	5	5	5	106.2	125.3	109.5	106.6
WP_011749753.1	amidohydrolase [Paracoccus denitrificans]	13	619	68.1	12	9	2.358	1.116	1.039	1.262	30.9	4.2	10.03	3.69	0.148996	0.706385	0.559437	0.478066	5	5	5	5	129.2	158.9	120.2	97.4
WP_011746955.1	amidohydrolase [Paracoccus denitrificans]	55	389	41.6	105	16	1.247	0.754	0.828	1.313	2.88	2.92	2.14	2.54	0.482404	0.121857	0.406114	0.17344	5	5	5	5	90.3	89.5	100.8	79.1
WP_049792393.1	amidohydrolase [Paracoccus]	13	300	32.4	6	3	3.798	3.005	2.842	2.369	25.11	6.12	8.75	5.7	0.0145596	7.58327e-05	5.45672e-05	0.00714093	5	5	5	5	411.9	155.1	102.3	55.3
WP_011749825.1	amidohydrolase family protein [Paracoccus denitrificans]	33	482	51	58	14	1.518	1.412	1.132	1.095	3.43	4.05	1.92	4.47	0.319522	0.0631645	0.341627	0.722376	5	5	5	5	125.6	108.5	89.8	71
WP_049792351.1	amidohydrolase family protein [Paracoccus denitrificans]	20	443	47.4	20	9	2.248	1.636	0.998	1.173	2.81	6.4	4.37	5.83	0.101466	0.0246747	0.681301	0.568419	5	5	5	5	142.1	141.5	74.1	58.9
WP_011748834.1	amidohydrolase family protein [Paracoccus denitrificans]	45	423	45.1	91	20	1.15	0.964	0.938	1.046	2.02	2.4	2.02	1.42	0.658094	0.88377	0.84832	0.760822	5	5	5	5	91.3	97.2	92.1	96.4
WP_011747368.1	amidohydrolase family protein [Paracoccus denitrificans]	12	405	44.2	9	5	1.489	0.867	0.841	1.841	7.62	14.21	9.41	5.58	0.606966	0.622986	0.769458	0.0806399	5	5	5	5	97.1	118.4	123.3	71.6
WP_011747020.1	amidohydrolase family protein [Paracoccus denitrificans]	19	465	49.5	11	7	1.555	1.522	0.598	0.791	8.82	12.06	10	9.13	0.562099	0.173888	0.0744534	0.659205	5	5	5	5	100.7	167.4	80.7	98.1
WP_011749540.1	amidohydrolase family protein [Paracoccus]	8	293	32.2	4	2	1.056	1.133	1.024	0.916	8.89	10.87	7.06	9.13	0.907559	0.68031	0.709249	0.94256	5	5	5	5	139.5	137.9	124.9	141.9
WP_086000175.1	amidophosphoribosyltransferase [Paracoccus denitrificans]	43	498	54.4	161	22	0.89	1.012	0.996	0.864	2.49	3.19	1.96	1.39	0.704092	0.553603	0.919852	0.694452	5	5	5	5	99.1	99.6	92.9	101.7
WP_011749942.1	amino acid ABC transporter ATP-binding protein [Paracoccus denitrificans]	40	273	29.9	44	11	1.575	1.009	0.958	1.365	2.05	5.32	1.04	4.28	0.305092	0.894482	0.889014	0.277173	5	5	5	5	92.8	104.1	105.7	83.1
WP_011747064.1	amino acid ABC transporter ATP-binding protein [Paracoccus denitrificans]	48	256	28.3	53	13	1.068	0.79	0.861	1.241	4.06	4.83	1.74	2.3	0.837347	0.248111	0.524871	0.322736	5	5	5	5	86.2	98.8	106.9	100.1
WP_011747136.1	amino acid ABC transporter ATP-binding protein [Paracoccus denitrificans]	51	257	29	85	15	3.728	2.366	0.849	1.256	2.37	2.22	0.94	2.11	2.48118e-05	5.47962e-12	0.508431	0.272087	5	5	5	5	144.9	172.7	58.8	43
WP_011747404.1	amino acid ABC transporter ATP-binding protein [Paracoccus denitrificans]	18	250	27.9	17	4	0.918	0.855	0.812	0.902	6.54	10.75	10.59	3.64	0.66888	0.670137	0.650777	0.853042	5	5	5	5	75.2	80.6	81.8	86.7
WP_011751144.1	amino acid ABC transporter ATP-binding protein [Paracoccus denitrificans]	30	244	26.6	23	7	1.81	1.449	0.723	0.866	1.51	5.27	3.97	3.77	0.252637	0.135033	0.266397	0.700584	5	5	5	5	99.2	142	72.2	83.8
WP_011747359.1	amino acid ABC transporter ATP-binding protein [Paracoccus denitrificans]	24	240	26	16	6	1.223	0.962	0.709	0.852	3.37	5.27	2.9	3.58	0.899709	0.829193	0.201971	0.541303	5	5	5	5	99.3	127.3	95.5	111.4
WP_041529822.1	amino acid ABC transporter ATP-binding protein [Paracoccus denitrificans]	24	268	29.6	10	5	2.577	1.809	0.707	1.162	8.39	16.48	7.67	4.55	0.0774297	0.0452456	0.25068	0.633774	5	5	5	5	126.3	169.1	58.9	47.9
WP_011751300.1	amino acid ABC transporter ATP-binding protein [Paracoccus denitrificans]	33	244	27.2	16	9	4.127	3.551	0.612	0.744	1.79	19.22	2.04	15.38	0.000540047	1.61379e-06	0.0634775	0.584235	5	5	5	5	111.1	236.2	43.2	53.4
WP_011751080.1	amino acid ABC transporter ATP-binding protein [Paracoccus]	38	241	26.5	21	9	2.535	1.471	0.656	1.137	2.99	2.38	3.25	3.18	0.0124245	0.0449528	0.104348	0.682678	5	5	5	5	106.6	174	78.1	66
ABL72729.1	amino acid ABC transporter ATP-binding protein, PAAT family [Paracoccus denitrificans PD1222 PD1222]	27	262	28.5	8	6	0.744	1.066	0.877	0.323	7.36	11.82	2.56	8.77	0.295423	0.87647	0.807147	0.00384922	5	5	5	5	112.8	104.7	81.6	129.1
WP_011747063.1	amino acid ABC transporter permease [Paracoccus denitrificans]	13	220	24.7	5	3	0.609	0.677	1.152	1.003	8.94	2.38	6.53	7.46	0.110412	0.106965	0.29836	0.920306	5	5	5	5	85.1	73.9	122.5	123.8
WP_011747135.1	amino acid ABC transporter permease [Paracoccus denitrificans]	7	484	53	12	3	3.364	2.24	0.981	1.799	10.87	13.62	2.77	15.47	0.0281761	0.013098	0.748205	0.13543	5	5	5	5	160.5	140	76.8	42.3
WP_011751297.1	amino acid ABC transporter permease [Paracoccus denitrificans]	5	222	24.3	2	1	10.235	12.549	0.715	0.604	7.83	31.43	11.85	45.67	1.24522e-05	3.70814e-14	0.402757	0.280524	5	5	5	5	272.6	378.8	22.4	37
WP_011747133.1	amino acid ABC transporter substrate-binding protein [Paracoccus denitrificans]	65	341	36.3	175	16	4.162	1.776	1.087	2.558	1.57	7.76	2.19	1.81	4.87774e-06	1.81897e-06	0.603975	3.43579e-05	5	5	5	5	150.4	122.2	91.8	24.1
WP_011747401.1	amino acid ABC transporter substrate-binding protein [Paracoccus denitrificans]	4	295	31.6	2	1	2.219	2.567	1.029	0.88	17.69	19.3	11.79	13.67	0.178825	0.00493057	0.664906	0.936719	5	5	5	5	167.7	161.4	63.1	71
ABL72728.1	amino acid ABC transporter substrate-binding protein, PAAT family [Paracoccus denitrificans PD1222 PD1222]	19	269	28.5	8	4	2.23	3.592	0.877	0.627	4.42	7.72	9.04	23.97	0.190792	5.40745e-05	0.902556	0.314305	5	5	5	5	137.8	153.6	43.2	74.7
ABL68143.1	amino acid/amide ABC transporter substrate-binding protein, HAAT family [Paracoccus denitrificans PD1222 PD1222]	20	395	43.2	10	6	2.94	1.974	0.668	0.838	6.33	18.8	3.31	16.49	0.06434	0.0317822	0.198555	0.748537	5	5	5	5	96.9	148.3	52.9	65.2
WP_011746981.1	aminoacyl-tRNA hydrolase [Paracoccus denitrificans]	28	143	16.3	6	4	2.49	0.842	1.679	2.934	8.05	7.41	9.16	6.57	0.121739	0.474727	0.0162484	0.000447619	5	5	5	5	119.4	68.8	151.3	44.2
WP_011747587.1	aminoacyl-tRNA hydrolase [Paracoccus denitrificans]	66	235	25	53	12	0.944	0.995	1.608	1.437	3.01	5.26	2.3	1.55	0.848219	0.640322	0.0177975	0.101191	5	5	5	5	127.1	78	116.6	79.8
ABL72499.1	aminodeoxychorismate synthase, subunit I [Paracoccus denitrificans PD1222 PD1222]	34	388	41.8	23	11	0.901	0.821	0.886	0.945	2.65	4.8	4.91	2.65	0.462618	0.330573	0.842629	0.820196	5	5	5	5	98.8	110	111.2	122.4
WP_011748423.1	aminodeoxychorismate/anthranilate synthase component II [Paracoccus denitrificans]	31	196	20.9	28	4	0.979	0.773	0.954	1.092	7.29	5.18	3.32	6.76	0.685376	0.22657	0.907102	0.76391	5	5	5	5	86.9	97.8	116	96.3
WP_011749610.1	aminoglycoside N-acetyltransferase AAC(3)-Ih [Paracoccus denitrificans]	32	152	16.4	11	5	1.69	1.694	1.16	1.19	9.72	17.75	12.99	12.9	0.402925	0.105206	0.403668	0.472873	5	5	5	5	163.2	140.8	97	81.5
WP_011748629.1	aminomethyl-transferring glycine dehydrogenase [Paracoccus denitrificans]	49	942	100.9	286	36	0.809	0.901	0.98	0.906	3.02	2.56	3.38	1.04	0.492846	0.811785	0.98034	0.853415	5	5	5	5	100.7	100.8	111.6	112.3
WP_011750287.1	aminopeptidase N [Paracoccus denitrificans]	54	847	92.9	225	46	0.901	0.728	0.981	1.051	1.82	1.6	1.51	1.75	0.732464	0.0709021	0.974684	0.665722	5	5	5	5	85.8	86.9	124.4	100
WP_011748480.1	aminopeptidase P family protein [Paracoccus denitrificans]	33	605	65.2	99	19	0.974	0.763	0.849	0.963	2.92	1.26	1.08	2.31	0.92805	0.142934	0.507084	0.944926	5	5	5	5	78	91.4	110.7	107.2
WP_011748421.1	aminotransferase [Paracoccus denitrificans]	35	391	42.7	30	11	1.2	1.066	0.803	0.929	6.07	4.55	5.52	5.77	0.844139	0.771385	0.539373	0.820409	5	5	5	5	93.2	114.7	68.4	114.2
WP_011748952.1	aminotransferase class I/II-fold pyridoxal phosphate-dependent enzyme [Paracoccus denitrificans]	46	397	42.5	115	18	1.076	0.898	1.085	1.159	3.65	2.54	2.36	1.59	0.818904	0.797404	0.608491	0.401425	5	5	5	5	107.5	94.2	125.2	101.7
WP_011750218.1	aminotransferase class III-fold pyridoxal phosphate-dependent enzyme [Paracoccus denitrificans]	40	453	50	141	17	1.511	0.916	0.885	1.461	2.15	4.26	2.85	1.93	0.1878	0.912215	0.642115	0.0710042	5	5	5	5	106.9	106.9	106.9	78.9
WP_011749320.1	aminotransferase class III-fold pyridoxal phosphate-dependent enzyme [Paracoccus]	12	463	49.1	4	3	0.975	1.069	1.067	0.928	13.76	8.45	17.67	5.38	0.742243	0.814855	0.559979	0.89093	5	5	5	5	115.1	103.7	102.5	111.2
WP_041530482.1	aminotransferase class IV [Paracoccus denitrificans]	72	211	22.6	44	13	1.332	1.104	0.811	0.859	2.75	2.32	1.25	4.01	0.532712	0.558409	0.463399	0.522406	5	5	5	5	131.1	141.9	82.2	104.7
WP_011747400.1	aminotransferase class V-fold PLP-dependent enzyme [Paracoccus denitrificans]	10	382	41.4	16	4	2.028	1.457	1.161	2.75	7.11	7.01	8.77	5.27	0.242119	0.215818	0.323562	0.0121475	5	5	5	5	188.3	119.1	167.6	43.4
WP_011750154.1	aminotransferase class V-fold PLP-dependent enzyme [Paracoccus denitrificans]	21	396	42.5	24	8	1.551	1.368	0.928	0.931	2.82	6.14	4.11	3.21	0.308013	0.120726	0.993232	0.752728	5	5	5	5	120.6	135.8	88.8	93.4
WP_011747074.1	aminotransferase class V-fold PLP-dependent enzyme [Paracoccus denitrificans]	31	390	41.1	43	11	0.81	0.799	0.782	0.746	2.36	1.65	4.73	2.6	0.438823	0.318699	0.362512	0.32158	5	5	5	5	86	109.1	102.4	132.5
WP_086000153.1	AMP nucleosidase [Paracoccus denitrificans]	39	493	54.8	64	18	1.667	1.05	0.88	1.497	1.49	2.03	3.25	3.03	0.102391	0.514154	0.639946	0.0876274	5	5	5	5	116.8	132.4	115	71.3
WP_011746404.1	AMP-binding protein [Paracoccus denitrificans]	33	405	43.6	31	13	3.124	2.157	1.078	1.185	1.74	5.34	4.13	4.54	0.00418359	0.000452839	0.48012	0.605359	5	5	5	5	153.9	164.1	72.8	51.1
WP_041530319.1	AMP-binding protein [Paracoccus denitrificans]	42	554	59.9	55	20	13.457	13.7	1.032	1.115	3.87	3.94	2.89	4.59	2.22045e-16	1e-17	0.73552	0.774363	5	5	5	5	182.5	182.7	15.1	14.2
WP_011746398.1	AMP-binding protein [Paracoccus denitrificans]	20	658	73.4	14	10	2.781	2.096	0.89	1.277	3.85	24.92	3.35	6.04	0.057263	0.0128558	0.88477	0.485415	5	5	5	5	132.9	139.4	90	74.4
WP_011747615.1	AMP-binding protein [Paracoccus denitrificans]	20	523	56.3	36	11	1.192	0.901	0.83	1.146	2.15	1.55	1.99	3.29	0.8454	0.621792	0.576494	0.645051	5	5	5	5	100.2	125	110.4	89.9
WP_011751312.1	AMP-binding protein [Paracoccus denitrificans]	29	546	59.2	27	14	2.151	1.998	0.829	0.778	5.33	4.11	4.76	12.47	0.0805225	0.00731747	0.624085	0.365721	5	5	5	5	133.8	171.1	13	115.8
WP_011751040.1	AMP-binding protein [Paracoccus denitrificans]	26	533	57.9	27	11	2.443	1.91	0.735	0.976	4.71	3.48	7.03	5.81	0.0486696	0.003466	0.271651	0.943422	5	5	5	5	118	162.2	68.1	66.1
WP_011748424.1	anthranilate phosphoribosyltransferase [Paracoccus denitrificans]	25	345	35.4	83	10	1.3	0.879	0.936	1.339	1.4	3.49	4.05	1.61	0.403875	0.635903	0.919792	0.197846	5	5	5	5	103.7	106.9	115	80
WP_011748419.1	anthranilate synthase component I [Paracoccus denitrificans]	45	500	54.6	107	22	0.922	0.873	1.01	1.021	3.86	3.07	1.11	1.26	0.788998	0.637464	0.866065	0.756106	5	5	5	5	101.4	83.5	104.1	70
WP_011747628.1	antibiotic biosynthesis monooxygenase [Paracoccus denitrificans]	51	107	12.3	43	6	3.69	1.416	0.77	2.14	3.8	12.09	2.82	8.01	0.000532971	0.127895	0.335099	0.0137819	5	5	5	5	140.1	175.4	104.3	46.7
ABL69520.1	APH domain-containing protein	4	301	33.1	3	2	0.408	0.632	0.314	0.202	5.59	5.49	9.16	8.25	0.0191769	0.188267	2.77937e-05	1.68462e-05	5	5	5	5	28.5	91.2	45.1	223.5
WP_086000158.1	apolipoprotein N-acyltransferase [Paracoccus denitrificans]	6	469	50.4	10	3	1.013	1.051	0.913	0.91	7.15	2.54	5.05	4.48	0.70724	0.894623	0.995461	0.809924	5	5	5	5	102.9	115	104.3	113.8
WP_041530345.1	AraC family transcriptional regulator [Paracoccus denitrificans]	29	299	32.7	21	9	0.906	0.819	1.072	1.19	7.19	2.58	9.46	4.27	0.581674	0.406234	0.502351	0.533546	5	5	5	5	107.2	106.1	124.6	78
WP_011746459.1	AraC family transcriptional regulator [Paracoccus denitrificans]	24	299	32.6	18	8	0.907	1.341	1.022	0.742	28.76	10.25	38.12	14.39	0.644376	0.330974	0.731591	0.492476	5	5	5	5	138.5	134.4	108.9	142.7
WP_041529811.1	AraC family transcriptional regulator [Paracoccus denitrificans]	9	291	31.8	6	3	1.177	0.842	0.661	0.913	2.88	5.69	7.68	7.21	0.955771	0.647865	0.218668	0.88179	5	5	5	5	87.5	130.3	102.8	114.2
WP_011748361.1	Arc family DNA-binding protein [Paracoccus denitrificans]	54	79	8.7	17	6	0.968	1.028	1.142	1.049	5.88	7.27	2.82	5.64	0.575893	0.922289	0.329395	0.876251	5	5	5	5	95.7	87.5	95	76.9
WP_041529987.1	Arc family DNA-binding protein [Paracoccus denitrificans]	37	91	10.5	15	4	1.745	1.051	0.99	1.754	6.05	6.3	4.65	5.68	0.251679	0.889864	0.761489	0.0742388	5	5	5	5	100.1	116.2	98	108
WP_081465041.1	Arc family DNA-binding protein [Paracoccus denitrificans]	8	219	24.2	3	1	1.464	1.17	0.801	0.971	12.25	29.76	13.25	9.07	0.602132	0.585717	0.650456	0.838955	5	5	5	5	89.8	110.8	76.7	82.1
WP_011750009.1	Arc family DNA-binding protein [Paracoccus denitrificans]	52	99	11.1	20	5	1.289	0.999	0.569	0.693	5.4	4.96	1.58	3.09	0.828917	0.934943	0.026738	0.227547	5	5	5	5	89.1	129.1	92.2	98.6
WP_011748335.1	arginase [Paracoccus denitrificans]	27	306	32.5	39	10	1.751	0.918	0.928	1.877	6.15	3.72	4.43	4.37	0.0782978	0.909812	0.853118	0.00800997	5	5	5	5	117.8	117	125.2	57.1
WP_011747479.1	arginase [Paracoccus denitrificans]	9	329	35.7	6	3	1.187	1.824	0.836	0.578	5.03	3.48	4.81	18.7	0.939537	0.0569204	0.769518	0.228337	5	5	5	5	121.1	147.2	77.7	134.3
WP_011748164.1	arginine--tRNA ligase [Paracoccus denitrificans]	56	581	63.5	249	37	1.015	0.903	0.89	0.917	0.92	1.64	0.66	1.15	0.967842	0.826717	0.662949	0.891609	5	5	5	5	79.2	91.8	96.8	89.1
WP_011748311.1	argininosuccinate lyase [Paracoccus denitrificans]	28	469	50.7	112	16	0.739	0.849	1.236	1.04	1.3	3.28	1.38	1.89	0.32861	0.500085	0.256002	0.698636	5	5	5	5	110.6	82.4	115.3	107.7
WP_011746844.1	argininosuccinate synthase [Paracoccus denitrificans]	69	408	45.4	230	20	1.034	0.948	0.77	0.796	1.97	3.89	5.31	2.28	0.91984	0.885	0.258913	0.467527	5	5	5	5	99	131	119.8	127.6
WP_011748455.1	arginyltransferase [Paracoccus denitrificans]	13	281	31.7	10	4	0.678	0.809	1.085	0.763	6.77	4.17	2.59	3.24	0.17032	0.366289	0.434292	0.320339	5	5	5	5	81.7	83.5	96.1	126.3
WP_011749765.1	aromatic amino acid lyase [Paracoccus denitrificans]	12	554	59.2	12	7	1.131	1.064	1.027	1.125	3.28	5.53	2.89	3.1	0.902012	0.851477	0.60519	0.632833	5	5	5	5	84.4	97.6	111	98
WP_011749107.1	aromatic ring-hydroxylating dioxygenase subunit alpha [Paracoccus denitrificans]	25	412	46.8	18	10	2.309	1.255	0.541	0.782	4.4	6.23	7.47	3.29	0.0703	0.406365	0.0119397	0.371754	5	5	5	5	85.7	139.5	65.2	85.9
WP_011746562.1	arsenate reductase (glutaredoxin) [Paracoccus denitrificans]	25	142	15.5	6	3	0.873	0.755	1.125	1.224	10.76	4.07	12.74	5.44	0.59947	0.399584	0.413186	0.566295	5	5	5	5	101.7	93.1	107.6	85.8
WP_011749597.1	arsenate reductase (glutaredoxin) [Paracoccus denitrificans]	21	317	34.5	8	6	0.571	0.582	0.814	1.143	16	9.88	10.7	2.12	0.111062	0.0595762	0.622777	0.699082	5	5	5	5	100.4	148.3	112.8	100.5
WP_011746563.1	arsenate reductase ArsC [Paracoccus denitrificans]	41	178	19.4	8	5	0.624	0.969	1.298	1.18	13.02	7.62	15.09	9.34	0.227915	0.927911	0.176274	0.562377	5	5	5	5	91	84.1	107.6	106.5
WP_011748557.1	arsenate reductase family protein [Paracoccus denitrificans]	41	114	12.5	21	4	1.911	0.858	1.013	1.49	4.74	8.17	2.09	3.68	0.0382475	0.53958	0.806974	0.108394	5	5	5	5	80.7	105	109.6	87.8
WP_011750840.1	Asp/Glu/hydantoin racemase [Paracoccus denitrificans]	30	255	27.5	19	8	1.052	0.683	0.579	0.831	7.49	4.9	8.21	3.99	0.769297	0.094071	0.0530383	0.45014	5	5	5	5	80.6	138.2	128.1	114.2
WP_011748783.1	asparaginase [Paracoccus denitrificans]	37	328	34.6	47	15	1.234	1.03	1.027	1.462	2.32	1.94	2.18	1.63	0.667817	0.712658	0.671149	0.138615	5	5	5	5	128.5	114.8	140.1	76.1
WP_011750473.1	asparaginase [Paracoccus denitrificans]	45	327	33.4	82	13	1.824	1.599	0.553	0.634	1.01	3.38	3.35	3.59	0.0546807	0.00301936	0.00532326	0.102082	5	5	5	5	99.9	165.9	60.7	85.2
WP_011746637.1	aspartate aminotransferase family protein [Paracoccus denitrificans]	22	456	49.2	22	9	1.705	1.17	0.89	1.244	4.35	5.7	4.53	7.95	0.212466	0.443352	0.897059	0.454236	5	5	5	5	110.2	139.1	101.9	86.7
WP_011750033.1	aspartate aminotransferase family protein [Paracoccus denitrificans]	20	441	47.1	9	6	0.902	1.135	0.819	0.628	3.96	3.43	4.95	11.01	0.569213	0.660036	0.674371	0.251248	5	5	5	5	104.8	124.9	112.5	174.3
WP_011748329.1	aspartate aminotransferase family protein [Paracoccus denitrificans]	62	390	41.4	129	17	0.749	0.838	0.756	0.643	3.56	2.15	2.41	1.78	0.349103	0.439392	0.224135	0.105178	5	5	5	5	75.8	98.4	91	143.1
WP_011751182.1	aspartate aminotransferase family protein [Paracoccus denitrificans]	17	458	48.7	12	7	0.858	0.614	0.697	0.908	15.8	6.25	10.97	2.24	0.464508	0.0482671	0.294941	0.737851	5	5	5	5	90.6	114.8	98.6	107.7
ABL69050.1	aspartate ammonia-lyase [Paracoccus denitrificans PD1222 PD1222]	42	468	50.4	63	17	1.325	1.421	1.221	1.08	1.27	1.92	2.19	2.31	0.421274	0.0280573	0.213069	0.734204	5	5	5	5	136	100.7	89.9	86.3
WP_011748835.1	aspartate carbamoyltransferase [Paracoccus denitrificans]	70	319	35.1	141	20	0.939	0.878	0.87	0.928	1.66	3.09	3.73	0.61	0.83368	0.655181	0.584635	0.887625	5	5	5	5	103.3	109.7	117.3	113.4
WP_011747372.1	aspartate dehydrogenase [Paracoccus denitrificans]	20	265	27.5	7	4	8.336	2.625	1.236	1.174	11.3	12.2	14.49	5.71	7.39609e-05	0.00354994	0.284593	0.489106	5	5	5	5	226.9	181.7	82.7	67.5
WP_011747201.1	aspartate kinase [Paracoccus denitrificans]	58	418	45.3	190	21	1.077	0.967	0.65	0.698	2.39	1.37	3.13	1.07	0.817094	0.771537	0.0522685	0.201878	5	5	5	5	86.4	134.2	86.3	114.4
WP_041530085.1	aspartate/glutamate racemase family protein [Paracoccus denitrificans]	23	232	24.1	7	4	1.743	1.459	0.537	0.521	4.72	9.06	4.08	13.15	0.418094	0.228096	0.0339753	0.139466	5	5	5	5	100.5	165.2	65.8	132
WP_011746975.1	aspartate/tyrosine/aromatic aminotransferase [Paracoccus denitrificans]	86	394	42.7	630	33	1.428	1.051	0.925	1.095	0.98	1.38	1.68	0.59	0.255778	0.368273	0.801483	0.547373	5	5	5	5	119.5	116.3	108.3	77.3
WP_011749050.1	aspartate-semialdehyde dehydrogenase [Paracoccus denitrificans]	87	340	37.3	343	28	1.028	1.049	0.833	0.809	3	1.16	3.08	1.43	0.93507	0.37306	0.451923	0.50934	5	5	5	5	89.8	112.7	84.9	110.8
WP_011748470.1	aspartate--tRNA ligase [Paracoccus denitrificans]	56	591	66.1	470	37	0.628	0.728	1.394	1.135	1.62	1.75	0.99	1.59	0.13349	0.0708954	0.0872843	0.452305	5	5	5	5	93.6	64.7	134.8	115.6
WP_011746921.1	Asp-tRNA(Asn)/Glu-tRNA(Gln) amidotransferase subunit GatA [Paracoccus denitrificans]	38	493	52.4	171	17	0.851	0.85	1.233	1.225	3.2	3.93	3.3	2.67	0.600637	0.508788	0.261117	0.284547	5	5	5	5	99.5	82.2	123.8	101.6
WP_011748220.1	Asp-tRNA(Asn)/Glu-tRNA(Gln) amidotransferase subunit GatB [Paracoccus denitrificans]	54	504	54.9	173	24	0.941	0.92	1.132	1.024	1.74	1.58	1.11	1.81	0.840608	0.938559	0.474185	0.745156	5	5	5	5	102.3	77.7	110.1	80.2
WP_011746920.1	Asp-tRNA(Asn)/Glu-tRNA(Gln) amidotransferase subunit GatC [Paracoccus denitrificans]	75	95	10.6	65	7	0.818	0.812	1.245	0.973	1.38	4.28	1.42	1.67	0.515548	0.327138	0.168528	0.989897	5	5	5	5	102.3	96.3	116.7	116.1
WP_011748214.1	ATP phosphoribosyltransferase [Paracoccus denitrificans]	25	225	24.6	21	7	0.926	0.93	1.1	0.905	1.39	3.03	3.07	2.47	0.614944	0.818856	0.413999	0.779153	5	5	5	5	91.9	75.2	91.9	90.2
WP_011748215.1	ATP phosphoribosyltransferase regulatory subunit [Paracoccus denitrificans]	37	360	39.5	48	13	0.897	0.858	0.871	0.928	3.13	5.14	2.15	1.93	0.721628	0.516094	0.63223	0.852451	5	5	5	5	98.8	114.3	111.7	114.8
WP_011748499.1	ATP synthase subunit beta [Paracoccus denitrificans]	33	355	37.9	28	10	1.11	0.767	0.672	0.821	2.63	1.23	6.22	2.49	0.924841	0.171792	0.136936	0.457123	5	5	5	5	68.8	111.2	96.1	109.9
WP_011747132.1	ATPase [Paracoccus denitrificans]	33	236	25.9	27	7	0.944	1.049	1.026	1.03	5.14	6.08	6.99	3.82	0.628847	0.804905	0.637714	0.903922	5	5	5	5	110.4	105.2	92.9	179
WP_011747539.1	ATPase [Paracoccus denitrificans]	29	290	31.5	21	7	1.851	1.25	0.948	1.536	4.29	6.66	7.51	4.07	0.285922	0.414987	0.906224	0.154329	5	5	5	5	120.7	116.2	97.8	57.3
WP_011748754.1	ATPase [Paracoccus denitrificans]	38	277	27.9	22	9	1.248	1.041	0.936	0.974	5.39	4.16	5.15	2.99	0.882125	0.93243	0.942137	0.869312	5	5	5	5	99.1	113.2	102.7	87.3
WP_011748374.1	ATPase [Paracoccus denitrificans]	21	500	54.8	29	12	1.512	1.305	0.895	0.987	5.58	5.16	8.42	2.37	0.46605	0.253602	0.875657	0.863822	5	5	5	5	94.7	105.3	95.4	90.4
WP_011750744.1	ATPase [Paracoccus denitrificans]	45	148	16.5	22	6	4.072	2.609	0.777	1.331	3.49	7.88	5.09	6.42	6.00234e-05	2.41378e-06	0.387834	0.319421	5	5	5	5	160.6	189.1	56.9	47.7
ABL68957.1	ATPases involved in chromosome partitioning-like protein [Paracoccus denitrificans PD1222 PD1222]	40	245	25.4	52	10	1.356	1.048	1.004	1.283	2.73	4.88	4.6	1.73	0.623788	0.808188	0.672662	0.40596	5	5	5	5	77	74	81.6	57.8
WP_011748291.1	ATP-binding cassette domain-containing protein [Paracoccus denitrificans]	27	597	64.9	49	17	1.143	1.009	1.356	1.303	4.53	1.55	2.78	1.21	0.910216	0.80168	0.0602107	0.266781	5	5	5	5	133.4	84.6	123.6	77.3
WP_011747648.1	ATP-binding cassette domain-containing protein [Paracoccus denitrificans]	48	351	37.8	94	13	1.594	1.343	1.155	1.203	5.25	8	3.43	4.15	0.136236	0.00794746	0.416143	0.408202	5	5	5	5	136.4	109.5	102.9	56.9
WP_041530464.1	ATP-binding cassette domain-containing protein [Paracoccus denitrificans]	30	348	37.3	30	10	0.764	0.85	1.002	0.877	3.95	2.91	1.68	2.11	0.268322	0.494828	0.730498	0.680225	5	5	5	5	89.5	86.4	106.6	111
WP_011749813.1	ATP-binding cassette domain-containing protein [Paracoccus denitrificans]	6	838	90.6	9	6	4.242	1.144	0.939	3.471	5.8	21.08	3.63	4.63	0.00374651	0.630413	0.95162	7.8279e-05	5	5	5	5	110.5	121.9	101.4	18.6
WP_011747647.1	ATP-binding cassette domain-containing protein [Paracoccus denitrificans]	34	337	36.8	86	10	1.312	1.216	0.904	0.965	2.35	2.93	2.55	3.39	0.386826	0.113013	0.752345	0.986622	5	5	5	5	132.6	138.3	105.7	101.5
WP_011749888.1	ATP-binding cassette domain-containing protein [Paracoccus denitrificans]	38	604	65.9	79	26	0.65	0.815	0.89	0.717	1.29	1.68	0.86	1.05	0.164904	0.348192	0.689672	0.243888	5	5	5	5	89.7	91.6	111.5	133.2
WP_011748306.1	ATP-binding cassette domain-containing protein [Paracoccus denitrificans]	15	224	24.3	34	4	1.108	0.846	0.865	1.24	5.75	4.7	3.42	5.09	0.91117	0.452365	0.7523	0.425757	5	5	5	5	98	117.9	123.6	67.1
WP_011747172.1	ATP-binding cassette domain-containing protein [Paracoccus denitrificans]	40	344	37	50	14	2.555	1.512	0.833	1.214	3.01	4.88	0.73	3.51	0.00272496	0.018742	0.479205	0.436693	5	5	5	5	124.3	151.7	86.1	60.7
WP_011748749.1	ATP-binding cassette domain-containing protein [Paracoccus denitrificans]	25	330	36	33	8	1.79	1.453	0.779	0.925	2.38	4.32	2.66	1.8	0.139775	0.0417301	0.383072	0.798724	5	5	5	5	123.2	148.2	92.6	67.2
WP_011746379.1	ATP-binding cassette domain-containing protein [Paracoccus denitrificans]	7	239	25.6	2	1	1.521	1.367	0.682	0.776	12.51	30.9	14.16	35.3	0.553314	0.320603	0.374452	0.679695	3	5	5	5	101.8	144.6	72.9	94
WP_011747962.1	ATP-binding cassette domain-containing protein [Paracoccus denitrificans]	41	283	31.3	94	13	1.692	1.205	0.652	0.774	1.84	2.46	1.42	1.95	0.0926093	0.136432	0.0537762	0.401297	5	5	5	5	100.1	158.7	78.4	79.9
WP_011749927.1	ATP-binding cassette domain-containing protein [Paracoccus denitrificans]	25	245	26.1	11	5	0.823	0.822	0.597	0.62	7.19	5.7	2.11	9.68	0.334009	0.412692	0.0433191	0.153428	5	5	5	5	70.1	113.9	64.3	133.4
WP_011748679.1	ATP-binding protein [Paracoccus denitrificans]	21	390	43.1	20	9	1.597	1.373	1.105	1.257	17.4	10.6	26.72	4.37	0.491021	0.309082	0.489962	0.456006	5	5	5	5	125.3	114.4	91.3	71.7
WP_011747249.1	ATP-binding protein [Paracoccus denitrificans]	40	280	30.9	60	13	1.291	1.133	0.964	0.981	3.68	2.48	3.61	2.31	0.416161	0.247321	0.95349	0.960635	5	5	5	5	82.8	94.5	82.1	88
WP_011750067.1	ATP-binding protein [Paracoccus denitrificans]	25	390	43	21	10	1.147	0.825	0.739	0.964	5.11	5.4	3.49	4.87	0.955406	0.3178	0.308442	0.817189	5	5	5	5	77.5	107.8	98.7	59.8
WP_011746412.1	ATP-dependent chaperone ClpB [Paracoccus denitrificans]	59	875	96.2	206	50	1.434	0.993	1.315	1.757	1.73	3.49	0.75	1.92	0.249775	0.627587	0.152488	0.0100229	5	5	5	5	121.1	92.8	122.5	64
WP_011748051.1	ATP-dependent Clp protease adapter ClpS [Paracoccus]	44	105	12.2	26	5	0.97	1.22	1.12	0.945	7.48	4.3	3.84	2.96	0.600327	0.424469	0.365216	0.795148	5	5	5	5	110.9	99.5	102.1	108.2
WP_011750246.1	ATP-dependent Clp protease ATP-binding subunit [Paracoccus denitrificans]	17	953	104.4	34	16	1.474	1.191	1.035	1.368	5.32	8.53	2.46	2.78	0.598537	0.558929	0.581249	0.275744	5	5	5	5	107.5	103.5	85.4	67.7
WP_011750047.1	ATP-dependent Clp protease ATP-binding subunit ClpA [Paracoccus denitrificans]	49	772	84.6	159	43	0.976	0.917	1.195	1.228	1.97	0.72	1.17	0.99	0.933341	0.91498	0.329788	0.278908	5	5	5	5	124.6	90.8	117.5	86.7
WP_011747589.1	ATP-dependent Clp protease ATP-binding subunit ClpX [Paracoccus denitrificans]	53	421	45.9	253	25	0.845	0.842	1.111	1.057	2.45	2.48	2.5	2.3	0.585281	0.465239	0.531458	0.647318	5	5	5	5	101.5	88.7	110.7	109.4
WP_011746367.1	ATP-dependent Clp protease proteolytic subunit [Paracoccus denitrificans]	44	211	23.4	108	11	1.013	0.781	0.938	1.209	4.42	4.82	5.55	2.88	0.971278	0.195955	0.855362	0.309707	5	5	5	5	80.4	77.5	115.5	101.4
WP_011747588.1	ATP-dependent Clp protease proteolytic subunit [Paracoccus denitrificans]	31	209	23.3	88	9	1.879	0.937	0.886	1.578	1.46	3	2.99	1.43	0.0436158	0.955147	0.647335	0.0334508	5	5	5	5	130.9	132	129.9	71.8
WP_041530320.1	ATP-dependent dethiobiotin synthetase BioD [Paracoccus denitrificans]	18	205	21.3	8	4	0.63	1.492	0.96	0.434	2.42	6.56	6.18	9.36	0.176082	0.160129	0.808063	0.0235739	5	5	5	5	109.1	116.9	74.3	162.5
WP_041530447.1	ATP-dependent DNA helicase RecG [Paracoccus denitrificans]	37	704	76.5	60	24	0.999	0.958	0.822	0.864	2.62	1.97	2.71	1.24	0.805349	0.933031	0.508712	0.627652	5	5	5	5	86.8	98.3	87.7	96
WP_011747757.1	ATP-dependent helicase [Paracoccus denitrificans]	29	650	71.8	42	18	1.021	1.022	1.21	1.009	2.01	3.28	2.27	2.31	0.676812	0.999257	0.199252	0.96954	5	5	5	5	128.1	88.9	112.8	89.4
WP_011746985.1	ATP-dependent helicase HrpB [Paracoccus denitrificans]	39	802	86.7	67	30	1.131	0.784	0.905	1.168	4.38	2.74	2.15	4.34	0.972506	0.225381	0.929802	0.584376	5	5	5	5	95.9	101.1	119.7	104.9
WP_011747035.1	ATP-dependent metallopeptidase FtsH/Yme1/Tma family protein [Paracoccus denitrificans]	58	631	68.5	276	37	0.85	0.972	1.24	0.967	1.24	0.75	0.48	1.62	0.598561	0.742337	0.249909	0.933459	5	5	5	5	108	82.9	105	100.1
WP_011748653.1	ATP-dependent protease [Paracoccus denitrificans]	36	212	23.7	32	8	1.333	1.011	0.963	1.165	1.59	4.91	4.53	3.45	0.610255	0.88735	0.872411	0.580335	5	5	5	5	164.3	127.3	124.6	101.9
WP_011749065.1	ATP-dependent protease ATPase subunit HslU [Paracoccus denitrificans]	41	435	48.4	96	20	1.013	0.89	1.168	1.343	1.76	4.23	2.47	1.97	0.972093	0.747258	0.38613	0.145791	5	5	5	5	106.1	93.2	121.3	83.9
WP_011749066.1	ATP-dependent protease subunit HslV [Paracoccus denitrificans]	65	184	19.4	54	8	1.123	0.973	1.095	1.213	2.95	4.02	1.75	2.76	0.905597	0.999118	0.432566	0.399534	5	5	5	5	102	91.1	104.4	77.9
WP_011746670.1	ATP-grasp domain-containing protein [Paracoccus denitrificans]	46	588	62.7	63	25	1.078	1.016	1.039	1.042	1.5	3.98	1.61	2	0.813895	0.65733	0.758964	0.773852	5	5	5	5	105.9	95.6	108.5	94.2
WP_011749794.1	ATP-grasp domain-containing protein [Paracoccus denitrificans]	76	373	40.6	172	22	1.004	0.887	1.033	1.102	4.48	4.46	2.14	2.11	0.994434	0.728284	0.783475	0.529952	5	5	5	5	117.4	101.9	120.4	84
WP_011749875.1	ATP-grasp domain-containing protein [Paracoccus denitrificans]	42	642	67.5	69	23	2.063	1.229	0.805	1.284	2.82	1.32	4.76	2.04	0.0421453	0.254642	0.465671	0.356702	5	5	5	5	115.1	145.8	83.1	104.7
WP_011749350.1	autotransporter domain-containing protein [Paracoccus]	2	1164	120.6	3	2	0.83	0.662	0.832	1.085	13.37	18.31	9.31	13.53	0.561871	0.233263	0.751523	0.694585	5	5	5	5	90.9	119.1	155.2	142.9
WP_011750394.1	azoreductase [Paracoccus denitrificans]	42	182	19.6	24	8	0.84	0.79	1.146	1.178	4.56	6.14	2.86	2.61	0.338731	0.213776	0.327357	0.575079	5	5	5	5	102.8	87.5	134.2	106
WP_011750249.1	bacteriocin family protein [Paracoccus denitrificans]	22	265	28.2	25	8	2.414	1.209	0.922	1.82	4.66	3.32	5.27	3.86	0.00919725	0.172404	0.908509	0.019477	5	5	5	5	122.5	100.4	112.6	51.3
WP_011746961.1	bacterioferritin [Paracoccus denitrificans]	45	161	18.4	44	8	2.054	1.105	1.626	2.529	4.21	6.54	2.6	1.25	0.0855665	0.51621	0.00662571	0.00127966	5	5	5	5	175.3	86.8	137.6	48
ABL72734.1	band 7 protein [Paracoccus denitrificans PD1222 PD1222]	55	560	61	173	31	0.706	0.782	1.033	0.892	2.15	1.99	0.68	1.49	0.260138	0.199254	0.782414	0.801264	5	5	5	5	78.4	79.5	103.8	107.7
WP_011747709.1	Bax inhibitor-1/YccA family protein [Paracoccus denitrificans]	9	256	27.8	35	2	2.687	1.19	1.972	7.959	6.5	17.13	6.65	4.14	0.084624	0.385967	0.00159881	1.26565e-14	5	5	5	5	182.5	68.7	181.7	19.8
WP_011749308.1	BCCT family transporter [Paracoccus]	8	554	58.8	12	6	0.583	0.634	0.966	0.803	6.04	5.16	5.54	4.94	0.0405667	0.022578	0.80658	0.423325	5	5	5	5	67.6	71.3	101.6	120.3
WP_011746521.1	benzoate-CoA ligase family protein [Paracoccus denitrificans]	28	554	59.8	25	13	2.444	2.474	0.824	0.852	2.62	1.38	5.55	5.88	0.0316989	3.4247e-05	0.623081	0.542366	5	5	5	5	93.4	128.9	65	74
WP_011750250.1	bestrophin [Paracoccus denitrificans]	11	296	32.4	7	3	1.152	1.202	1.012	0.761	7.97	7.33	8.46	7.84	0.984293	0.562716	0.652419	0.600221	5	5	5	5	108.7	101.7	93.1	91.4
WP_011751105.1	betaine/proline/choline family ABC transporter ATP-binding protein [Paracoccus denitrificans]	33	382	41.9	19	10	0.984	0.773	1.278	1.839	5.79	4.23	4.64	2.1	0.652837	0.207434	0.127057	0.0417957	5	5	5	5	116.8	81.9	142.2	80.4
WP_011750091.1	betaine/proline/choline family ABC transporter ATP-binding protein [Paracoccus denitrificans]	38	348	38.6	81	13	0.737	0.7	1.186	1.225	2.23	2.26	3.17	2.79	0.324393	0.0449808	0.303635	0.325746	5	5	5	5	94	81	132.1	106.9
WP_011748189.1	betaine-aldehyde dehydrogenase [Paracoccus denitrificans]	37	481	50.3	55	14	0.925	0.893	1	1.05	3.08	2.32	3.72	3.38	0.599291	0.658789	0.735059	0.821725	5	5	5	5	81.1	85.8	87.7	80.8
WP_011750185.1	betaine--homocysteine S-methyltransferase [Paracoccus denitrificans]	33	319	33.3	44	8	0.803	0.975	0.996	0.849	3.91	5.15	4.6	3.22	0.268193	0.895651	0.741936	0.518662	5	5	5	5	96.7	92	77	98.5
WP_041530143.1	beta-ketoacyl-[acyl-carrier-protein] synthase family protein [Paracoccus denitrificans]	35	402	42.7	37	14	0.903	0.979	1.089	0.936	3.24	5.07	3.1	1.96	0.737965	0.838006	0.48718	0.88949	5	5	5	5	116.5	108.3	119.1	130.2
WP_011748316.1	beta-ketoacyl-ACP reductase [Paracoccus denitrificans]	80	241	25.5	201	17	1.992	1.571	0.633	0.811	1.55	2.24	1.96	3.36	0.0275029	0.000109054	0.038974	0.516318	5	5	5	5	95.8	155.6	63.8	81.4
WP_011747945.1	beta-ketoacyl-ACP synthase I [Paracoccus denitrificans]	52	409	43.2	159	16	1.12	0.975	1.067	1.248	2.2	3.89	4.83	1.83	0.722198	0.725835	0.666438	0.251148	5	5	5	5	118.6	106.4	127.4	85.7
WP_011749178.1	beta-ketoacyl-ACP synthase II [Paracoccus denitrificans]	63	420	44.1	306	17	1.001	1.028	1.143	1.093	1.99	2.03	1.7	3.15	0.996709	0.458895	0.446846	0.55158	5	5	5	5	124	98	117.6	96.1
ABL70887.1	beta-lactamase domain protein [Paracoccus denitrificans PD1222 PD1222]	26	312	33.5	34	7	5.014	2.701	0.821	1.399	2.3	5.52	5.54	1.54	8.3752e-07	1.53093e-07	0.435403	0.247694	5	5	5	5	139.4	162.8	58.1	44.5
ABL71299.1	beta-lactamase domain protein [Paracoccus denitrificans PD1222 PD1222]	24	297	33.2	13	7	0.939	1.008	0.753	0.716	3.28	4.31	2.41	5.83	0.535041	0.996553	0.348688	0.40114	5	5	5	5	86.8	121.7	83.8	125
WP_011748162.1	beta-N-acetylhexosaminidase [Paracoccus denitrificans]	57	328	35	53	17	1.205	0.987	0.886	1.019	2.66	2.32	3.96	3.35	0.553665	0.795501	0.701624	0.857068	5	5	5	5	107.1	121.4	113.4	107.4
WP_011751114.1	BFD/(2Fe-2S)-binding domain-containing protein [Paracoccus denitrificans]	1	527	54.9	3	1	0.78	0.728	1.836	1.968	11.84	4.14	11.59	5.97	0.314964	0.121006	0.00147705	0.0323124	5	5	5	5	87.1	47.1	122.1	60
WP_011747719.1	bifunctional (p)ppGpp synthetase/guanosine-3',5'-bis(diphosphate) 3'-pyrophosphohydrolase [Paracoccus denitrificans]	43	705	80	91	35	1.591	1.363	0.826	0.883	1.75	2.18	0.68	2.85	0.13786	0.00990229	0.428291	0.694704	5	5	5	5	114.1	130.9	79.5	86
WP_041530285.1	bifunctional 2-polyprenyl-6-hydroxyphenol methylase/3-demethylubiquinol 3-O-methyltransferase UbiG [Paracoccus denitrificans]	40	257	27.8	36	8	0.8	0.853	1.033	0.843	5.13	1.98	4.5	4.33	0.382343	0.48928	0.71208	0.538933	5	5	5	5	100.1	94.9	136.4	127.6
WP_011747944.1	bifunctional 3-hydroxydecanoyl-ACP dehydratase/trans-2-decenoyl-ACP isomerase [Paracoccus denitrificans]	60	169	18.7	89	13	1.17	0.859	1.05	1.441	5.59	2.45	1.43	3.54	0.618284	0.556006	0.72305	0.080429	5	5	5	5	102.9	106.9	126	105.5
WP_011747568.1	bifunctional 4-hydroxy-2-oxoglutarate aldolase/2-dehydro-3-deoxy-phosphogluconate aldolase [Paracoccus denitrificans]	36	212	21.6	152	6	2.476	2.003	0.9	1.201	1.05	1.9	2.34	2.47	0.00369774	1.49257e-08	0.703526	0.343834	5	5	5	5	132.5	143	63	47.5
WP_011750791.1	bifunctional aconitate hydratase 2/2-methylisocitrate dehydratase [Paracoccus denitrificans]	55	930	100.6	585	48	0.567	0.95	1.305	0.765	1.22	1.31	1.21	1.39	0.0676788	0.876156	0.162774	0.372592	5	5	5	5	99.5	71.8	99.9	115.9
WP_011747886.1	bifunctional adenosylcobinamide kinase/adenosylcobinamide-phosphate guanylyltransferase [Paracoccus denitrificans]	27	177	19.2	14	6	0.978	0.922	0.937	1.11	6.69	9.91	6.37	3.89	0.600087	0.609776	0.948672	0.767141	5	5	5	5	115.7	103.7	124.7	111.8
WP_011750686.1	bifunctional ADP-dependent NAD(P)H-hydrate dehydratase/NAD(P)H-hydrate epimerase [Paracoccus denitrificans]	32	509	51.4	43	14	1.269	0.875	1.108	1.475	4.98	5.14	3.19	1.83	0.815695	0.483134	0.407751	0.156206	5	5	5	5	108.5	99.1	133.9	86.2
WP_011750736.1	bifunctional demethylmenaquinone methyltransferase/2-methoxy-6-polyprenyl-1,4-benzoquinol methylase UbiE [Paracoccus denitrificans]	60	250	28.2	67	14	0.919	0.994	0.755	0.747	2.7	2.3	2.99	4.69	0.782892	0.878777	0.277369	0.303378	5	5	5	5	72.8	90.7	86.7	110.3
WP_011747879.1	bifunctional diaminohydroxyphosphoribosylaminopyrimidine deaminase/5-amino-6-(5-phosphoribosylamino)uracil reductase RibD [Paracoccus denitrificans]	48	325	34.3	36	12	1.139	1.18	1.178	1.115	2.36	2.79	1.85	3.08	0.868341	0.302879	0.245824	0.641213	5	5	5	5	129.9	102.5	113	86.2
WP_011750468.1	bifunctional DNA-binding transcriptional regulator/O6-methylguanine-DNA methyltransferase Ada [Paracoccus denitrificans]	37	353	37.4	16	9	1.011	1.058	1.002	0.932	5.4	7.94	5.52	1.91	0.713309	0.87352	0.675797	0.800466	5	5	5	5	106.3	105.3	108.2	99
WP_011750737.1	bifunctional DNA-formamidopyrimidine glycosylase/DNA-(apurinic or apyrimidinic site) lyase [Paracoccus denitrificans]	50	281	30.7	26	13	1.049	0.947	0.882	0.973	1.87	3.76	2.36	1.48	0.800956	0.789994	0.839066	0.918915	5	5	5	5	100.6	108.7	106.3	105.8
WP_011750438.1	bifunctional enoyl-CoA hydratase/phosphate acetyltransferase [Paracoccus denitrificans]	42	308	32.3	22	8	1.632	0.898	0.671	1.183	3.13	0.76	6.87	3.66	0.395832	0.580341	0.186486	0.59206	5	5	5	5	98.2	144.7	98.4	95.7
WP_011748277.1	bifunctional folylpolyglutamate synthase/dihydrofolate synthase [Paracoccus denitrificans]	30	422	44.5	53	15	1.592	1.041	1.089	1.387	1.74	2.91	1.78	1.61	0.171849	0.579927	0.491866	0.170517	5	5	5	5	143	104.8	127	82.6
WP_011748877.1	bifunctional glutamate N-acetyltransferase/amino-acid acetyltransferase ArgJ [Paracoccus denitrificans]	76	465	47.9	377	28	1.243	0.896	0.948	1.302	0.75	1.3	2.09	1.47	0.489975	0.783888	0.891982	0.184677	5	5	5	5	104	109.7	116.4	90.3
WP_011751123.1	bifunctional methylenetetrahydrofolate dehydrogenase/methenyltetrahydrofolate cyclohydrolase FolD [Paracoccus denitrificans]	55	302	31.1	78	12	0.973	0.879	0.768	0.824	1.94	2.49	3.36	2.04	0.925006	0.677876	0.254888	0.559732	5	5	5	5	88.4	110.9	103.4	119
WP_011747191.1	bifunctional nicotinamidase/pyrazinamidase [Paracoccus denitrificans]	19	198	21.2	4	3	2.067	1.097	0.686	1.153	2.49	9.75	14.88	3.19	0.172889	0.762983	0.223175	0.693229	5	5	5	5	86.1	125.4	79.9	62.4
WP_041530435.1	bifunctional phosphopantothenoylcysteine decarboxylase/phosphopantothenate--cysteine ligase CoaBC [Paracoccus denitrificans]	44	424	44.8	133	17	0.78	1.042	0.891	0.697	2.91	1.54	3.12	4.06	0.422127	0.552355	0.698557	0.187374	5	5	5	5	86	94.1	84.9	127.5
WP_011748993.1	bifunctional phosphoribosylaminoimidazolecarboxamide formyltransferase/IMP cyclohydrolase PurH [Paracoccus denitrificans]	57	529	56.2	326	27	0.688	0.886	0.962	0.785	0.93	3.41	2.49	1.31	0.227668	0.722569	0.9506	0.433543	5	5	5	5	82.8	89.7	102.4	133.7
WP_011747282.1	bifunctional proline dehydrogenase/L-glutamate gamma-semialdehyde dehydrogenase PutA [Paracoccus denitrificans]	40	1139	121.4	97	39	0.94	1.083	1.476	1.346	1.61	1.74	1.85	1.39	0.722455	0.488778	0.0248635	0.208552	5	5	5	5	115.4	91.4	119.4	86.1
WP_011749898.1	bifunctional riboflavin kinase/FAD synthetase [Paracoccus denitrificans]	42	309	33.7	52	14	0.945	0.883	0.798	0.778	1.68	1.65	2.75	3.45	0.698887	0.622149	0.412002	0.391272	5	5	5	5	78.3	97.3	93.6	97.7
WP_011751305.1	bifunctional salicylyl-CoA 5-hydroxylase/oxidoreductase [Paracoccus denitrificans]	24	761	85.5	36	18	1.557	1.423	1.135	1.053	2.45	3.09	2.47	1.3	0.408431	0.0701257	0.341597	0.882126	5	5	5	5	124.2	102.4	79.6	62.5
WP_011749072.1	bifunctional tRNA (adenosine(37)-N6)-threonylcarbamoyltransferase complex ATPase subunit type 1 TsaE/phosphotransferase [Paracoccus denitrificans]	29	472	51.1	45	15	1.064	0.928	1.047	1.148	1.66	4.01	3.32	2.6	0.846982	0.984586	0.73597	0.437506	5	5	5	5	120.5	102.2	119.6	101.5
WP_011746963.1	bifunctional UDP-N-acetylglucosamine diphosphorylase/glucosamine-1-phosphate N-acetyltransferase GlmU [Paracoccus denitrificans]	65	446	46.4	152	20	0.94	0.788	1.103	1.273	2.83	2.57	2.89	3.16	0.838244	0.222345	0.553832	0.218744	5	5	5	5	91.1	73	125.1	86.1
WP_011750605.1	bile acid:sodium symporter [Paracoccus denitrificans]	2	322	33.5	4	1	0.686	0.819	0.846	0.706	9.11	7.5	10.41	6.76	0.32753	0.56157	0.813403	0.433469	5	5	5	5	90.4	112.1	112.4	159.2
WP_049792377.1	biotin synthase BioB [Paracoccus denitrificans]	19	327	35.6	12	6	1.121	1.312	0.823	0.884	5.18	6.61	5.06	3.08	0.897138	0.336992	0.691334	0.634217	5	5	5	5	116.3	140.7	109.2	112.9
WP_011748517.1	biotin--[acetyl-CoA-carboxylase] ligase [Paracoccus denitrificans]	26	252	25.7	17	6	1.365	1.071	1.262	1.062	2.44	7.14	2.08	5.41	0.632249	0.73051	0.151818	0.889089	5	5	5	5	86.9	64	121.4	85.8
WP_011751251.1	BioY family transporter [Paracoccus denitrificans]	12	191	19.1	5	2	0.37	0.763	0.896	0.553	15.94	32.33	10.52	15.24	0.0263444	0.474452	0.953905	0.181893	5	5	3	5	72.1	78.8	40.1	69.9
WP_011747272.1	BMP family ABC transporter substrate-binding protein [Paracoccus denitrificans]	7	328	34.7	3	2	1.487	1.863	1.369	1.09	9.06	9.03	11.3	17.45	0.58739	0.0551698	0.154163	0.594247	5	5	5	5	172.2	120	87.4	81.5
WP_011748061.1	BMP family ABC transporter substrate-binding protein [Paracoccus denitrificans]	37	358	38.8	108	14	1.135	1.258	1.105	0.958	3.28	1.58	1.27	2.82	0.689283	0.0256645	0.548983	0.965241	5	5	5	5	135.6	110.5	95.1	90.9
WP_011746873.1	BMP family ABC transporter substrate-binding protein [Paracoccus denitrificans]	33	328	34.2	45	11	2.093	2.26	0.95	0.875	2.82	2.07	2.29	1.46	0.0587946	5.4967e-05	0.853022	0.590931	5	5	5	5	108.2	104.7	60.7	53.6
WP_011748167.1	BolA family transcriptional regulator [Paracoccus denitrificans]	77	83	9.4	27	8	1.585	0.81	1.177	2.293	5.87	3.57	1.75	2.78	0.378871	0.296803	0.26706	0.00228548	5	5	5	5	108.5	97.2	134.9	57.7
WP_011747710.1	BolA family transcriptional regulator [Paracoccus]	69	80	8.6	18	3	0.87	0.966	1.07	0.969	5.48	3.67	4.4	2.77	0.650787	0.777121	0.657562	0.926702	5	5	5	5	96.8	86.4	90.6	97.1
WP_011750162.1	branched-chain amino acid ABC transporter permease [Paracoccus denitrificans]	7	333	35.9	9	3	1.279	1.649	1.773	0.999	2.35	8.39	2.3	9	0.870244	0.0588144	0.00371449	0.908835	5	5	5	5	110	60.2	61	58.1
WP_011751315.1	branched-chain amino acid ABC transporter permease [Paracoccus denitrificans]	4	330	34.6	3	1	1.229	1.315	1.139	1.081	22.75	5.19	9.09	8.01	0.85529	0.369885	0.402165	0.757027	5	5	5	5	134.6	116.2	100	94.5
WP_011750161.1	branched-chain amino acid ABC transporter permease [Paracoccus denitrificans]	15	446	47.3	24	8	1.61	1.839	1.09	0.771	4.6	6.01	1.8	3.77	0.278738	0.00245528	0.442061	0.283433	5	5	5	5	100.5	94.4	55.7	69.7
WP_011751314.1	branched-chain amino acid ABC transporter permease [Paracoccus denitrificans]	3	303	31.2	3	1	0.891	0.892	1.006	1.07	9.41	19.89	15.59	11.29	0.612374	0.774283	0.722694	0.816009	5	5	5	5	107.2	106.5	118.6	129.4
WP_011748882.1	branched-chain amino acid aminotransferase [Paracoccus denitrificans]	69	289	32.5	237	19	1.139	0.953	0.707	0.88	1.36	1.46	3.44	1.27	0.680405	0.859227	0.124487	0.756659	5	5	5	5	84.2	124.5	93.3	113.5
WP_011750770.1	C4-dicarboxylate ABC transporter [Paracoccus denitrificans]	29	346	38.5	34	11	2.729	1.557	0.885	1.53	3.38	4.01	4.97	2	0.00500714	0.0181023	0.778394	0.13109	5	5	5	5	135.1	161.6	87.7	53
WP_011749485.1	C4-dicarboxylate ABC transporter substrate-binding protein [Paracoccus denitrificans]	13	333	35.5	6	4	0.826	1.007	0.931	0.668	14.4	8.18	12.07	3.96	0.516255	0.975964	0.913279	0.320738	5	5	5	5	113.9	115.4	73.5	110
WP_011749786.1	C4-dicarboxylate ABC transporter substrate-binding protein [Paracoccus denitrificans]	20	372	39.9	19	8	1.729	2.366	0.918	0.71	3.24	2.99	4.23	9.76	0.265447	0.000109097	0.980513	0.323175	5	5	5	5	124.6	127	57.9	83.6
WP_011749560.1	cadmium-translocating P-type ATPase [Paracoccus denitrificans]	13	646	66.9	23	8	0.91	1.32	1.208	0.885	3.55	9.09	4.97	2.22	0.522202	0.260033	0.227874	0.639494	5	5	5	5	114.4	95.2	99.9	93
WP_011748628.1	cadmium-translocating P-type ATPase [Paracoccus denitrificans]	25	732	75.7	35	17	1.019	0.921	1.149	0.944	3.67	3.92	5.11	1.09	0.711317	0.692405	0.298859	0.758724	5	5	5	5	97.6	74.6	110.3	106.9
WP_011748136.1	cadmium-translocating P-type ATPase [Paracoccus denitrificans]	15	732	77.2	17	10	0.513	0.69	0.908	0.809	4.01	8.69	5.63	9.37	0.0475707	0.139024	0.991872	0.524586	5	5	5	5	86.4	90.9	100.6	149.2
WP_011746905.1	calcium-binding protein [Paracoccus denitrificans]	9	1079	106.8	26	7	1.143	0.989	1.576	1.912	6.49	7.61	5.18	5.2	0.929627	0.905949	0.0121026	0.0283822	5	5	5	5	127.6	79.9	118.2	61.7
WP_011750786.1	calcium-binding protein [Paracoccus denitrificans]	38	245	25.5	17	8	0.744	0.88	1.036	1.073	7.76	4.85	6.25	4.27	0.270449	0.575651	0.56957	0.850506	5	5	5	5	85.1	82.2	101.8	96
WP_011747878.1	capsular polysaccharide biosynthesis protein [Paracoccus denitrificans]	12	663	71.7	10	7	0.895	0.852	0.929	0.699	5.13	7.14	9.68	13.5	0.535421	0.538559	0.913457	0.294128	5	5	5	5	106.2	120.7	110.4	162.1
ABL73098.1	capsule polysaccharide export protein-like protein [Paracoccus denitrificans PD1222 PD1222]	36	413	45.7	62	15	0.75	1.085	1.289	0.722	2.76	7.95	1.97	6.74	0.253421	0.38861	0.106283	0.243225	5	5	5	5	95.3	73.8	115	57.6
WP_011747557.1	capsule polysaccharide transporter [Paracoccus denitrificans]	47	579	63.3	93	31	0.723	1.092	1.029	0.677	2.39	2.28	2.54	4.46	0.25681	0.533223	0.676874	0.180216	5	5	5	5	90.4	94.5	83.5	105.7
WP_011748171.1	carbamoyl-phosphate synthase large subunit [Paracoccus denitrificans]	51	1110	119.9	371	51	0.57	0.73	0.928	0.729	0.61	0.69	1.54	1.02	0.0705813	0.0731213	0.814613	0.274569	5	5	5	5	78.8	82.2	116.5	119.3
WP_011750408.1	carbohydrate ABC transporter permease [Paracoccus denitrificans]	7	276	30.9	3	2	1.315	1.202	1.139	0.871	12.53	13.45	11.77	14.16	0.75182	0.568198	0.405811	0.934289	5	5	5	5	157.3	133.6	84.4	99.6
WP_011750615.1	carbohydrate ABC transporter permease [Paracoccus denitrificans]	8	267	29.9	5	2	0.195	0.565	0.314	0.109	7.07	3.3	10.44	5.92	4.79572e-07	0.0509347	6.95787e-07	1.36868e-12	5	5	5	5	20.4	66.5	36.7	337.5
WP_011747418.1	carbohydrate ABC transporter substrate-binding protein [Paracoccus denitrificans]	19	417	44.9	12	7	1.539	0.987	0.958	1.297	3.82	10.91	4.34	11.01	0.580148	0.926548	0.813843	0.443902	5	5	5	5	117.8	110.1	110.2	69.7
WP_011748752.1	carbohydrate ABC transporter substrate-binding protein [Paracoccus denitrificans]	17	419	45.6	31	7	2.435	2.196	0.795	0.873	2.05	6.58	0.93	3.58	0.00927045	3.18573e-05	0.416419	0.653765	5	5	5	5	124.3	156.7	58.5	66
WP_011750613.1	carbohydrate ABC transporter substrate-binding protein [Paracoccus denitrificans]	45	573	63.8	103	22	9.463	3.011	0.261	0.803	1.6	2.68	6.67	4.14	5.76872e-13	1.49694e-11	2.99202e-10	0.480903	5	5	5	5	64.1	270.5	21.3	26
WP_011749220.1	carbohydrate kinase [Paracoccus denitrificans]	26	306	31.9	68	7	4.247	4.954	1.158	0.922	1.53	5.01	3.39	2.9	1.24789e-05	1e-17	0.3642	0.679958	5	5	5	5	211.8	162.6	33.3	38.5
WP_011750817.1	carbohydrate kinase [Paracoccus denitrificans]	6	496	51.1	5	2	0.871	0.465	0.519	0.816	7.18	9.69	5.88	10.34	0.618472	0.0244126	0.0416303	0.702347	5	5	5	5	58.7	115	116.4	136.6
WP_011750404.1	carbohydrate kinase [Paracoccus denitrificans]	24	480	50.6	16	10	1.481	1.065	0.498	0.643	5.61	2.86	11.21	2.83	0.581569	0.852587	0.00760081	0.147668	5	5	5	5	85.6	164.5	78.4	121.4
WP_011748980.1	carbonic anhydrase [Paracoccus denitrificans]	40	216	24.1	70	9	1.533	1.254	0.967	0.949	4.67	3.8	3.46	3.9	0.172349	0.0438216	0.989628	0.99045	5	5	5	5	109.1	127.6	83.5	91.1
WP_041530283.1	carbon-nitrogen hydrolase family protein [Paracoccus denitrificans]	45	279	30.1	27	12	0.981	0.848	0.87	0.993	4.08	3.02	4.85	3.9	0.641849	0.399815	0.766703	0.922836	5	5	5	5	90.6	96.4	99.3	96
WP_011751000.1	carbon-phosphorus lyase complex subunit PhnI [Paracoccus denitrificans]	15	360	39.5	7	5	1.653	0.86	0.936	2.126	4.68	23.25	7.43	10.01	0.454074	0.694382	0.911443	0.0592237	5	5	5	5	103.5	112.1	115.3	68.8
WP_011750656.1	carboxylating nicotinate-nucleotide diphosphorylase [Paracoccus denitrificans]	54	283	30	105	12	1.351	1.257	0.742	0.719	2.76	2.58	3.14	2.44	0.338089	0.0706204	0.191857	0.237478	5	5	5	5	102.4	138.1	80	98.7
WP_011751199.1	carboxymuconolactone decarboxylase family protein [Paracoccus denitrificans]	39	109	11.3	8	5	1.772	1.386	1.143	1.775	6.58	12.08	5.75	8.43	0.375901	0.279746	0.328503	0.110412	5	5	5	5	111.5	86.6	89.1	46
WP_011750040.1	carboxymuconolactone decarboxylase family protein [Paracoccus denitrificans]	18	179	19.4	5	4	1.083	0.881	1	1.473	3.95	22.47	4.2	17.94	0.933668	0.723538	0.685149	0.196267	5	5	5	5	128.9	126.8	137.5	85.7
WP_011748523.1	carboxymuconolactone decarboxylase family protein [Paracoccus denitrificans]	22	130	13.8	22	3	1.134	0.812	0.873	1.127	3.8	6.03	5.45	4.43	0.962961	0.3357	0.758318	0.662792	5	5	5	5	88.1	102.9	120	99.3
WP_011748522.1	carboxymuconolactone decarboxylase family protein [Paracoccus]	51	134	15	98	6	1.246	0.992	0.875	0.991	4.66	2.76	4	3.48	0.484108	0.768468	0.591895	0.926989	5	5	5	5	89.9	92	78.7	79.6
WP_011749230.1	carboxynorspermidine decarboxylase [Paracoccus denitrificans]	49	368	41.5	105	19	1.048	0.997	1.251	1.199	1.21	2.58	1.2	2.91	0.886038	0.607414	0.23241	0.348318	5	5	5	5	109.2	89.8	121.5	84.7
WP_011749936.1	carboxypeptidase M32 [Paracoccus denitrificans]	45	490	54.9	132	20	1.027	0.869	0.984	1.063	2.8	3.07	3.75	2.29	0.936216	0.585207	0.873378	0.72015	5	5	5	5	101.5	96.9	123.1	91.5
WP_011748119.1	CarD family transcriptional regulator [Paracoccus denitrificans]	72	169	19.2	148	15	0.723	0.971	0.984	0.745	5.58	2.98	5.47	2.64	0.295336	0.752788	0.964962	0.314931	5	5	5	5	119.6	103.8	113.4	92.9
WP_011748275.1	cardiolipin synthase [Paracoccus denitrificans]	9	475	52.3	8	5	1.432	0.9	1.027	1.619	5.19	5.49	2.96	1.83	0.691192	0.637702	0.59724	0.104436	5	5	5	5	110.2	108.5	127.2	75.5
WP_041530701.1	catalase [Paracoccus denitrificans]	29	682	75.2	28	14	1.387	1.825	1.672	1.523	5.8	6.85	2.76	5.9	0.296731	1.76441e-05	0.00983402	0.083664	5	5	5	5	96.9	77.1	113.9	71.6
WP_011748777.1	catalase/peroxidase HPI [Paracoccus denitrificans]	60	725	79.6	825	40	0.886	1.161	0.789	0.564	1.21	1.1	1.22	1.54	0.692061	0.101963	0.310404	0.0301828	5	5	5	5	109.9	119.6	80	110.7
WP_011747501.1	catechol 1,2-dioxygenase [Paracoccus denitrificans]	23	312	34.1	16	7	4.412	2.811	1.142	1.26	5.13	11.68	2.93	4.09	0.00152504	8.12452e-05	0.320839	0.396355	5	5	5	5	167.8	160.6	66.9	47.1
WP_011750440.1	cation acetate symporter [Paracoccus denitrificans]	10	571	59.7	19	7	0.656	1.108	1.277	0.932	7.35	4.46	3.72	3.27	0.0917976	0.704117	0.108989	0.780815	5	5	5	5	93.6	72.3	93.4	100.4
WP_011750776.1	cation acetate symporter [Paracoccus denitrificans]	4	603	63.8	6	3	9.313	9.476	0.72	0.726	4.35	11.16	7.88	9.08	9.21907e-07	1.33227e-15	0.249776	0.43004	5	5	5	5	130.7	180.3	15.2	19.9
WP_011748748.1	cation transporter [Paracoccus denitrificans]	17	295	31.3	5	4	0.4	1.035	0.877	0.492	9.97	2.61	9.81	7.9	0.00773915	0.913249	0.873528	0.0142044	5	5	5	5	88.6	104.5	69.3	128.9
WP_011749558.1	cation-translocating P-type ATPase [Paracoccus denitrificans]	6	639	66.8	5	4	0.923	0.865	0.828	0.756	8.69	12.26	5.25	10.01	0.602358	0.601951	0.702419	0.499525	5	5	5	5	91.4	112.8	103.8	133.2
WP_011751320.1	cation-transporting P-type ATPase [Paracoccus denitrificans]	25	899	95	30	18	0.546	0.758	1.07	0.681	4.01	4.14	3.25	2.92	0.0295696	0.161502	0.491021	0.114275	5	5	5	5	78.7	77.4	109.9	116.2
WP_011748762.1	CbbQ/NirQ/NorQ/GpvN family protein [Paracoccus denitrificans]	33	270	29.4	18	9	1.823	0.992	0.763	2.52	3.98	10.52	3.94	6.74	0.292792	0.924879	0.373246	0.021616	5	5	5	5	113.1	119.9	154.7	47.7
WP_086000157.1	CbbX protein [Paracoccus denitrificans]	13	304	34	7	4	2.235	1.241	1.569	1.52	12.74	15.24	10.88	8.99	0.171938	0.469108	0.0469293	0.267619	5	5	5	5	151.2	91.5	137.4	55.6
WP_011750777.1	CBS domain-containing protein [Paracoccus denitrificans]	18	603	65.2	19	12	3.185	2.121	0.821	1.192	0.9	9.24	1.97	17.35	0.0150461	0.00567597	0.565911	0.614975	5	5	5	5	126.1	155.6	55.9	48
WP_011750702.1	CBS domain-containing protein [Paracoccus denitrificans]	70	145	15.3	120	11	2.647	1.251	0.743	1.494	1.35	4.51	2.06	3.59	0.0018262	0.0284886	0.193572	0.0576258	5	5	5	5	109	137.7	78.3	49
WP_011751328.1	CBS domain-containing protein [Paracoccus denitrificans]	18	485	53.3	16	9	1.475	1.902	0.743	0.701	8.86	5.87	10.85	3.37	0.587565	0.0161797	0.416009	0.205044	5	5	5	5	83.8	131.5	94.8	188.6
WP_011749930.1	CBS domain-containing protein [Paracoccus denitrificans]	41	310	33.6	31	10	0.856	0.744	0.481	0.575	2.44	1.65	2.13	4.58	0.410183	0.104432	0.00243584	0.0447644	5	5	5	5	57.6	121.3	77.9	141.7
WP_011748855.1	CCA tRNA nucleotidyltransferase [Paracoccus denitrificans]	53	388	41.6	58	21	1.102	0.921	1.184	1.297	2.35	2.06	1.3	3.42	0.893751	0.819006	0.267282	0.290823	5	5	5	5	121.5	90.4	118.7	82.3
WP_011748140.1	CcoQ/FixQ family Cbb3-type cytochrome c oxidase assembly chaperone [Paracoccus denitrificans]	13	62	7.1	2	1	0.373	1.399	0.237	0.063	10.08	13.38	18.78	50.36	0.0145029	0.282698	5.078e-08	7.06102e-14	5	5	5	5	32.1	136.5	24.4	386.6
WP_011749608.1	CDF family Co(II)/Ni(II) efflux transporter DmeF [Paracoccus denitrificans]	14	318	34.4	13	5	1.243	1.263	1.581	1.448	7.49	7.71	3.53	2.54	0.900535	0.286087	0.0105418	0.234024	5	5	5	5	119.4	77.5	101.2	74.2
WP_011749208.1	CDP-alcohol phosphatidyltransferase family protein [Paracoccus denitrificans]	11	215	21.9	7	2	0.957	0.911	1.075	1.123	8.33	5.57	4.23	6.88	0.623652	0.667584	0.459386	0.712074	5	5	5	5	107.6	93.3	121.6	121.2
WP_011748626.1	CDP-diacylglycerol--glycerol-3-phosphate 3-phosphatidyltransferase [Paracoccus denitrificans]	3	209	23.1	2	1	0.638	0.885	1.213	0.883	8.08	11.91	6.77	10.59	0.245119	0.689021	0.27007	0.82565	5	5	5	5	72.4	56.1	77.7	88
ABL73087.1	CDP-glycerol:poly(glycerophosphate) glycerophosphotransferase [Paracoccus denitrificans PD1222 PD1222]	39	856	95.9	163	31	0.67	0.778	0.894	0.731	1.72	2.48	1.32	1.85	0.196091	0.187032	0.659058	0.279163	5	5	5	5	81	89.2	106.8	116.7
WP_011750713.1	cell division protein FtsA [Paracoccus denitrificans]	37	444	47.8	68	19	0.841	0.977	1.031	0.847	2.37	1.54	1.77	2.74	0.466582	0.999645	0.621579	0.61523	5	5	5	5	89.6	87.3	106.1	141.5
WP_081465019.1	cell division protein FtsL [Paracoccus denitrificans]	33	128	14.6	18	5	1.225	0.767	0.651	0.917	6.2	4.9	8.44	1.37	0.859825	0.177817	0.101076	0.701173	5	5	5	5	89.9	134.4	96.8	134.3
WP_011750714.1	cell division protein FtsQ [Paracoccus denitrificans]	40	340	37	36	14	0.862	0.787	1.087	0.785	4.23	4.54	2.87	1.41	0.382617	0.193476	0.45443	0.31834	5	5	5	5	92.8	88.2	108	128.3
WP_011750721.1	cell division protein FtsW [Paracoccus denitrificans]	9	389	41.3	8	4	0.428	0.708	1.183	0.536	5.58	2.86	3.42	2.81	0.00209293	0.0792005	0.240189	0.0271214	5	5	5	5	83.2	70	101.8	174.7
WP_011748305.1	cell division protein FtsX [Paracoccus denitrificans]	31	309	32.8	24	9	0.817	0.833	1.089	0.917	4.08	4.88	3.28	6.09	0.459372	0.420344	0.44492	0.835894	5	5	5	5	81.8	80.4	99.8	139.9
WP_011750712.1	cell division protein FtsZ [Paracoccus denitrificans]	69	544	57.5	455	27	0.942	0.92	0.78	0.793	3.31	1.44	2.54	1.43	0.843075	0.93781	0.285113	0.457139	5	5	5	5	86	107.1	90.7	115
WP_011748173.1	cell division protein ZapA [Paracoccus denitrificans]	27	120	13	13	4	2.23	1.22	1.492	2.054	3.39	11.53	3.4	4.91	0.0857914	0.34175	0.0195213	0.0090599	5	5	5	5	72.3	49.9	70.9	35.1
WP_011748278.1	cell division protein ZapE [Paracoccus denitrificans]	45	368	40.5	57	18	0.823	0.843	0.7	0.653	2.22	2.57	4.12	1.92	0.526378	0.470215	0.112488	0.11781	5	5	5	5	77	108.5	87.4	124.2
WP_011750931.1	cell division topological specificity factor MinE [Paracoccus denitrificans]	90	89	10.2	74	10	1.011	1.059	1.008	1.213	2.56	5.85	2.68	2.18	0.977852	0.336242	0.873691	0.303697	5	5	5	5	97.4	93.1	126.7	75.5
WP_011748949.1	cell envelope biogenesis protein LolA [Paracoccus denitrificans]	44	198	21.8	47	8	1.826	1.662	0.518	0.56	3.3	2.56	4.99	2.3	0.0540632	0.00752001	0.00245859	0.0387452	5	5	5	5	85.9	177.9	57.1	109.1
WP_011747030.1	cell envelope integrity protein TolA [Paracoccus denitrificans]	36	514	53.7	78	15	1.103	1.161	0.759	0.595	2.3	3.95	4.21	2.82	0.759189	0.349974	0.234483	0.068239	5	5	5	5	83.9	131.2	68.7	118.9
WP_081465059.1	cell wall hydrolase [Paracoccus denitrificans]	29	129	14.6	10	3	0.645	1.297	0.747	0.345	11.73	10.5	11.53	21.62	0.245262	0.38505	0.442964	0.00563823	5	5	5	5	79.4	102.5	71.8	223.5
WP_011751276.1	CerR family C-terminal domain-containing protein [Paracoccus denitrificans]	14	213	23.2	6	3	0.627	0.751	0.858	0.721	11.09	3.65	7.22	6.94	0.204297	0.364931	0.826141	0.452267	5	5	5	5	66.9	73.4	95.8	184.9
WP_011746422.1	CHAD domain-containing protein [Paracoccus denitrificans]	48	505	56.3	75	24	0.807	0.645	0.941	1.372	1.58	0.94	2.06	2.77	0.454575	0.0168571	0.984003	0.166638	5	5	5	5	85.6	84.5	127.2	107.6
WP_011750940.1	chaperone NapD [Paracoccus denitrificans]	27	112	12.1	7	4	0.773	0.921	0.799	0.614	7.8	5.71	7.66	9.47	0.2925	0.704197	0.58348	0.0892094	5	5	5	5	67.8	91.3	89.4	142.9
WP_011749890.1	chaperonin GroEL [Paracoccus denitrificans]	81	545	57.7	2438	50	0.911	0.88	0.894	0.889	0.95	0.66	1.07	1.12	0.760591	0.680414	0.678401	0.78959	5	5	5	5	84.5	92.6	89	99.6
WP_011748975.1	chemotaxis protein MotB [Paracoccus denitrificans]	5	266	28.7	4	1	0.843	0.648	0.175	0.232	6.51	10.19	7.07	6.74	0.427953	0.198181	1.6191e-10	7.96292e-06	5	5	5	5	31.2	170.8	48.3	206.9
WP_011748191.1	choline ABC transporter substrate-binding protein [Paracoccus denitrificans]	14	317	33.5	16	4	1.827	2.361	1.222	1.023	4.11	5.19	3.56	3.16	0.193843	5.90671e-06	0.193789	0.998091	5	5	5	5	131	109.7	71.1	55.3
WP_011748569.1	choline ABC transporter substrate-binding protein [Paracoccus denitrificans]	15	311	32.8	16	3	2.575	1.514	0.904	1.703	7.54	15.57	7.43	7.01	0.0629735	0.0846001	0.994517	0.0926848	5	5	5	5	125.7	131.3	85.5	56.4
WP_011748188.1	choline dehydrogenase [Paracoccus denitrificans]	37	550	60.4	45	18	0.968	0.903	1.137	1.131	2.71	4.57	3.9	1.71	0.602882	0.664781	0.322064	0.677168	5	5	5	5	90.9	82.5	119.9	85.7
WP_011747375.1	choline dehydrogenase [Paracoccus denitrificans]	40	555	61.3	49	20	1.07	1.02	0.789	0.702	3.94	3.63	4.3	5.72	0.794062	0.993961	0.468115	0.177687	5	5	5	5	89.9	109.9	80.4	124.7
WP_011748570.1	choline-sulfatase [Paracoccus denitrificans]	41	498	56.5	97	19	0.712	0.668	1.266	1.295	3.7	2.16	2.28	1.93	0.207494	0.0355958	0.128768	0.266608	5	5	5	5	99.3	80.6	151	108
WP_041530427.1	chorismate mutase [Paracoccus denitrificans]	47	98	11.3	30	6	0.656	0.821	1.307	0.753	3.19	6.77	2.18	2.42	0.0810276	0.387921	0.0948888	0.311452	5	5	5	5	109.2	87.1	115.3	81.4
WP_011747036.1	chorismate mutase [Paracoccus denitrificans]	65	105	11.8	19	7	1.335	0.864	1.167	1.547	2.69	7.66	4.68	6.65	0.576221	0.52592	0.244097	0.0793537	5	5	5	5	113.6	95.3	130	67.7
WP_011750558.1	chorismate synthase [Paracoccus denitrificans]	44	366	38.9	79	14	0.895	0.878	0.753	0.754	2.71	1.45	4.09	2.8	0.7156	0.658857	0.215845	0.313191	5	5	5	5	89.5	131.9	108.5	136.2
WP_011749108.1	chromosomal replication initiator protein DnaA [Paracoccus denitrificans]	48	448	50.7	69	25	0.478	0.568	1.189	0.969	2.96	0.65	1.13	0.52	0.0174555	0.00118637	0.219109	0.95171	5	5	5	5	60.7	57.2	108.8	133.2
WP_041530382.1	CinA family protein [Paracoccus denitrificans]	57	155	15.9	19	7	1.124	0.796	0.91	1.132	7.84	6.31	5.36	3.66	0.879327	0.220046	0.944251	0.731607	5	5	5	5	117.8	97	127.4	77
WP_011747163.1	circularly permuted type 2 ATP-grasp protein [Paracoccus denitrificans]	39	470	52.7	34	19	2.856	1.372	0.852	1.345	2.3	3.57	2.74	5.7	0.0107851	0.14899	0.730891	0.371242	5	5	5	5	124.9	145.3	85.9	66.6
WP_011746759.1	cisplatin damage response ATP-dependent DNA ligase [Paracoccus denitrificans]	4	514	56.5	3	2	1.806	0.957	0.788	1.486	9	13.27	21.63	7.47	0.349781	0.952157	0.653826	0.208797	5	5	5	5	113.4	140.7	113.2	72.7
WP_011750296.1	citramalate synthase [Paracoccus denitrificans]	67	540	57.8	135	28	0.825	0.957	0.803	0.713	1.6	3.81	2.22	1.77	0.533203	0.840476	0.346457	0.236266	5	5	5	5	96	105.5	97	131.8
WP_011749952.1	citrate (Si)-synthase [Paracoccus denitrificans]	42	430	48.4	251	19	1.183	1.075	0.655	0.806	0.79	1.82	1.13	2.04	0.593762	0.284379	0.0568326	0.500174	5	5	5	5	78.3	110.7	68.1	94.9
ABL71120.1	Cl- channel, voltage-gated family protein [Paracoccus denitrificans PD1222 PD1222]	6	441	45.8	3	2	0.421	0.681	0.911	0.826	19.61	17.37	12.81	13.34	0.0503998	0.281703	0.978795	0.734831	5	5	5	5	70.6	78.9	133	163.1
WP_011750603.1	class 1b ribonucleoside-diphosphate reductase subunit alpha [Paracoccus denitrificans]	47	708	79.7	144	35	0.574	0.799	1.013	0.754	0.96	2.82	1.01	1.99	0.0734954	0.263932	0.862688	0.341058	5	5	5	5	77.8	74.5	104.6	128.3
WP_041530473.1	class 1b ribonucleoside-diphosphate reductase subunit beta [Paracoccus denitrificans]	30	323	36.8	37	12	0.887	0.859	1.043	1.112	5.15	2.94	2.49	2.15	0.695584	0.565812	0.749755	0.504532	5	5	5	5	110	98.8	121.6	131.5
WP_011748211.1	class I fructose-bisphosphate aldolase [Paracoccus denitrificans]	61	309	32.7	585	26	0.424	0.327	0.876	0.911	1.51	1.26	1.66	1.41	0.00573813	1.26565e-14	0.608124	0.868068	5	5	5	5	46.8	49.8	143.8	140.9
WP_011750751.1	class I SAM-dependent methyltransferase [Paracoccus denitrificans]	17	253	28.2	6	4	0.377	1.092	1.051	0.57	13.85	15.06	22.06	11.83	0.0309681	0.743289	0.624051	0.204173	5	5	5	5	76.7	96.8	56.4	80.4
WP_041530346.1	class I SAM-dependent methyltransferase [Paracoccus denitrificans]	25	243	27.1	17	6	0.801	0.828	0.978	0.98	8.74	8.47	5.94	4.33	0.349391	0.431599	0.743483	0.995949	5	5	5	5	90.7	92.7	112	111.9
WP_011750146.1	class I SAM-dependent methyltransferase [Paracoccus denitrificans]	44	232	25.9	30	10	0.945	0.972	0.798	0.816	4.36	4.7	3.79	4.29	0.555824	0.807688	0.511632	0.447609	5	5	5	5	83	101	87.5	107.9
WP_011750348.1	class I SAM-dependent methyltransferase [Paracoccus denitrificans]	21	250	27.3	16	4	1.446	1.077	0.777	0.965	7.29	6.52	3.34	6.55	0.631375	0.815402	0.428198	0.972462	5	5	5	5	95.5	125.1	87.1	88
WP_011749256.1	class I SAM-dependent methyltransferase [Paracoccus]	13	227	24.1	8	3	0.87	0.913	1.736	1.635	7.35	5.4	5.64	3.64	0.464948	0.684386	0.00375559	0.104845	5	5	5	5	105.5	97.4	122.1	118.8
WP_011749300.1	class I SAM-dependent methyltransferase [Paracoccus]	20	274	30.2	6	5	0.54	1.059	1.711	0.796	9.07	6.25	16.28	3.79	0.0995318	0.881099	0.010414	0.521214	5	5	5	5	110.6	64.5	101.9	124
WP_011748857.1	class I SAM-dependent RNA methyltransferase [Paracoccus denitrificans]	18	406	43.3	12	6	0.636	0.866	1.118	0.742	5.71	3.12	6.23	5.77	0.180387	0.543195	0.362005	0.508881	5	5	5	5	110.1	95.8	111.5	171.5
WP_011748243.1	class I SAM-dependent rRNA methyltransferase [Paracoccus denitrificans]	38	398	42.5	49	13	0.966	1.055	0.873	0.739	2.43	3.82	2.48	5.94	0.851394	0.667736	0.673363	0.312926	5	5	5	5	95.6	109.1	90.2	95.6
WP_011748168.1	class II fructose-bisphosphatase [Paracoccus denitrificans]	65	321	34.1	370	18	0.559	0.666	0.887	0.754	2.19	1.1	1.47	1.92	0.0608619	0.013885	0.65085	0.341466	5	5	5	5	88.2	82.2	115.2	124.6
WP_011748200.1	class II fumarate hydratase [Paracoccus denitrificans]	69	465	49.5	351	25	1.148	1.061	0.647	0.69	2.4	2.08	2.06	1.23	0.663323	0.330706	0.0497807	0.186263	5	5	5	5	94.2	127.5	85	104.5
WP_011746945.1	class II glutamine amidotransferase [Paracoccus denitrificans]	22	264	29.1	17	6	1.399	1.34	0.902	0.977	4.14	3.32	4.54	7.64	0.604499	0.181222	0.932795	0.876151	5	5	5	5	108	124.9	92.1	77.1
WP_011746708.1	Clp protease ClpP [Paracoccus denitrificans]	3	280	29.6	3	1	0.791	0.349	0.214	0.529	9.78	10.35	29.22	13.79	0.472577	0.00181652	5.75496e-09	0.160208	5	5	5	5	21.1	108.8	65.4	120.3
WP_011749859.1	C-lysozyme inhibitor [Paracoccus denitrificans]	5	189	19.4	4	1	0.853	1.781	1.388	0.657	3.62	9.15	7.38	13.81	0.582983	0.0741441	0.133987	0.379312	5	5	5	5	99.6	70.5	56.5	82.6
WP_041529775.1	CoA ester lyase [Paracoccus denitrificans]	53	318	34.1	93	19	1.563	1.383	0.853	0.833	1.72	1.61	0.96	2.22	0.153944	0.0153438	0.523852	0.547767	5	5	5	5	105.8	127.2	80.1	86.9
WP_011746908.1	CoA ester lyase [Paracoccus denitrificans]	41	279	29.7	69	11	1.382	0.963	0.69	0.946	2.59	3.41	1.53	4.6	0.3018	0.928877	0.0969501	0.924885	5	5	5	5	102.7	128	75.7	89
WP_041529979.1	CoA pyrophosphatase [Paracoccus denitrificans]	23	193	20.7	14	4	1.202	0.989	1.075	1.323	4.24	5.52	3.11	6.73	0.909773	0.95089	0.465021	0.316391	5	5	5	5	118.5	106	116.7	96.3
WP_011750822.1	CoA synthetase [Paracoccus denitrificans]	12	269	28.3	7	3	0.735	0.851	0.801	0.808	4.47	20.87	9.5	13.01	0.406063	0.668768	0.637653	0.68071	5	5	5	5	69.9	90.6	85.4	115.2
WP_011750821.1	CoA synthetase [Paracoccus denitrificans]	22	255	27.1	12	6	1.045	0.639	0.707	0.952	4.9	4.77	5.62	4.19	0.812718	0.0964646	0.304784	0.939114	5	5	5	5	65.6	92.1	109.5	106.7
WP_011750338.1	CoA transferase [Paracoccus denitrificans]	26	353	37.9	34	9	0.827	0.795	1.077	1.089	4.33	2.86	3.37	4.57	0.316344	0.282911	0.477211	0.770968	5	5	5	5	91.3	85	121.2	103.5
WP_011750637.1	CoA transferase [Paracoccus denitrificans]	30	381	40.7	32	12	1.016	0.934	1.011	1.238	2.51	5.49	3.89	1.21	0.687111	0.682953	0.669912	0.528879	5	5	5	5	99.8	101.8	110.3	94.8
WP_011751098.1	CoA transferase [Paracoccus denitrificans]	10	395	42.3	5	3	1.098	1.451	0.877	0.757	7.61	15.55	11.97	25.54	0.983089	0.24192	0.821463	0.617344	5	5	5	5	74.4	81.6	98	113.1
WP_011750820.1	CoA transferase [Paracoccus denitrificans]	32	399	42.4	27	10	0.797	0.741	0.798	0.93	3.21	3.2	5.21	3.8	0.278367	0.158217	0.467226	0.70488	5	5	5	5	68.9	90.6	100.4	107.2
WP_011747058.1	CoA transferase [Paracoccus denitrificans]	23	382	40	11	7	0.62	0.948	0.671	0.512	8.7	3.32	5	3.95	0.11028	0.780052	0.190186	0.0322918	5	5	5	5	81.5	118.3	92.8	177.2
WP_011746544.1	CoA transferase [Paracoccus denitrificans]	17	401	43	13	7	2.515	0.781	0.568	0.842	7.98	8.06	17.87	3.2	0.0841465	0.305443	0.0409751	0.641321	5	5	5	5	84.4	139.6	175.5	55.9
WP_011749493.1	CoA transferase [Paracoccus denitrificans]	42	410	44.5	72	16	0.791	1.121	0.44	0.291	1.99	0.91	3.27	2.53	0.448106	0.473491	9.05344e-05	3.48943e-06	5	5	5	5	62.7	146.7	64.9	188.3
WP_011750903.1	CoA transferase subunit A [Paracoccus denitrificans]	55	245	26.3	72	14	2.625	1.852	0.757	0.934	0.97	2.35	1.57	1.67	0.00199751	2.9408e-06	0.226906	0.879566	5	5	5	5	126.5	171.9	56.8	59.2
WP_011751239.1	CoA transferase subunit B [Paracoccus denitrificans]	27	223	23.5	13	5	1.582	0.947	0.834	1.516	6.07	3.63	5.18	6.15	0.502713	0.78186	0.72988	0.166231	5	5	5	5	109.5	125.3	115	84.1
WP_011750904.1	CoA transferase subunit B [Paracoccus denitrificans]	26	214	22.6	45	5	2.547	1.765	0.681	1.014	1.9	5.42	3.41	3.48	0.00800969	0.00455922	0.107294	0.996976	5	5	5	5	110	162.2	59	58.8
WP_011750704.1	CoA-acylating methylmalonate-semialdehyde dehydrogenase [Paracoccus denitrificans]	50	499	53.5	354	23	1.146	1.075	1.219	1.334	1.41	3.36	1.06	2.05	0.666733	0.284053	0.285661	0.153391	5	5	5	5	128.5	96.1	116.9	80.4
WP_011750059.1	CoA-binding protein [Paracoccus denitrificans]	47	150	16.5	14	5	3.11	2.076	0.696	0.863	4.83	8.43	5.28	8.65	0.0102564	0.00458716	0.187636	0.675165	5	5	5	5	117.1	183.4	58	58.4
WP_011751214.1	CoA-binding protein [Paracoccus denitrificans]	30	705	73.7	28	17	2.309	1.588	0.535	0.773	3.61	5.21	5.16	6.7	0.047283	0.0429895	0.0110448	0.446516	5	5	5	5	106.8	189.9	64.6	84.7
WP_011748809.1	cob(I)yrinic acid a,c-diamide adenosyltransferase [Paracoccus denitrificans]	35	203	22.9	34	7	1.074	0.856	0.924	1.135	3.23	3.2	2.19	1.5	0.824718	0.542171	0.822903	0.477293	5	5	5	5	101.5	106.9	113.1	100.4
WP_011748829.1	cob(I)yrinic acid a,c-diamide adenosyltransferase [Paracoccus denitrificans]	51	190	20.5	37	8	1.779	0.93	0.914	1.521	2.44	3.78	4.83	3.69	0.146431	0.815102	0.913885	0.137485	5	5	5	5	98.3	111.1	105.1	68.6
WP_011748616.1	cobalamin biosynthesis protein CbiX [Paracoccus denitrificans]	30	230	23.7	17	5	2.078	0.854	0.753	1.734	6.4	5.22	4.27	2.11	0.0955414	0.373158	0.337983	0.0647565	5	5	5	5	126.7	150.1	135	78.5
WP_011748811.1	cobalamin biosynthesis protein CobW [Paracoccus denitrificans]	35	344	36.7	78	11	0.731	0.838	1.219	1.028	3.49	4.42	3.14	2.82	0.311909	0.442715	0.285597	0.733828	5	5	5	5	91.4	70.4	102.7	108.4
WP_011748805.1	cobalt transporter [Paracoccus denitrificans]	5	232	24.4	3	1	0.36	0.512	1.693	1.155	6.83	9.01	5.8	4.49	0.0153249	0.0142231	0.0127653	0.579792	5	5	5	5	52.2	30.8	102.9	89.1
WP_011748812.1	cobaltochelatase subunit CobN [Paracoccus denitrificans]	33	1056	112.7	84	35	0.677	0.77	0.951	0.803	2.99	3.07	1.25	3.08	0.184899	0.208934	0.941932	0.484251	5	5	5	5	83.9	86.9	107	132.7
WP_011748476.1	cobaltochelatase subunit CobS [Paracoccus denitrificans]	80	324	36.3	299	27	0.935	0.753	0.812	0.978	2.52	4.52	2.91	1.56	0.822942	0.119451	0.380089	0.89396	5	5	5	5	66.7	104.7	89.1	150.4
WP_011748478.1	cobaltochelatase subunit CobT [Paracoccus denitrificans]	46	620	68.7	112	31	0.801	0.784	0.841	0.827	1.72	1.92	1.31	1.75	0.473336	0.207758	0.479583	0.569925	5	5	5	5	85.8	95.5	102.6	113.4
WP_041529974.1	cobalt-precorrin-6A reductase [Paracoccus denitrificans]	36	245	25.8	17	7	1.654	1.11	0.911	1.498	5.48	9.95	3.76	1.69	0.410533	0.704769	0.950109	0.185106	5	5	5	5	119.7	125.5	104.6	68
WP_011749949.1	cobyric acid synthase [Paracoccus denitrificans]	50	477	50.1	41	18	1.182	0.951	0.787	1.014	7.55	3.76	5.66	3.59	0.903683	0.800442	0.466924	0.977169	5	5	5	5	82	113.3	104.2	103.4
WP_011748821.1	cobyrinate a,c-diamide synthase [Paracoccus denitrificans]	29	429	44.5	31	10	0.874	0.81	0.902	0.954	1.94	4.6	2.81	3.49	0.52987	0.352918	0.857512	0.950166	5	5	5	5	93.9	101.8	115.1	128.7
WP_011750809.1	co-chaperone GroES [Paracoccus denitrificans]	86	95	10.2	274	10	0.932	0.896	0.796	0.841	1.86	3.78	1.13	2.7	0.817181	0.786138	0.332809	0.619017	5	5	5	5	82	109.5	99.6	124.2
WP_011748654.1	co-chaperone YbbN [Paracoccus denitrificans]	53	303	32.3	142	17	0.934	0.832	0.854	0.993	1.4	2.4	1.57	2.94	0.820195	0.412922	0.52714	0.844428	5	5	5	5	82	78.4	108.8	82.5
WP_011747199.1	cold shock domain-containing protein [Paracoccus denitrificans]	61	197	21	38	11	1.428	1.032	1.165	1.03	4.63	3.8	1.61	3.1	0.256168	0.476241	0.394161	0.785927	5	5	5	5	107.9	91.1	96.3	103.5
WP_041530380.1	cold-shock protein [Paracoccus denitrificans]	76	68	7.2	96	5	0.717	0.944	0.998	0.767	4.76	1.63	6.24	1.69	0.281791	0.913921	0.91042	0.378253	5	5	5	5	86.1	91.3	113.3	147.7
WP_011749408.1	cold-shock protein [Paracoccus]	60	68	7.5	7	3	0.905	1.585	1.074	0.576	4.59	5.31	4.6	7.66	0.644586	0.133315	0.494863	0.17811	5	5	5	5	132.3	121.4	82.8	140.6
WP_011749411.1	cold-shock protein [Paracoccus]	82	68	7.1	10	5	0.734	1.25	0.937	0.575	4.06	4.92	7.04	6.76	0.212198	0.356705	0.947685	0.098881	5	5	5	5	118.7	124	106.3	115.9
WP_011747293.1	cold-shock protein [Paracoccus]	93	68	7.3	116	8	1.307	1.094	0.832	0.879	4.63	8.02	4.2	5.02	0.394299	0.229948	0.44887	0.753197	5	5	5	5	78.3	71.3	82.9	82.9
WP_011748269.1	competence/damage-inducible protein A [Paracoccus denitrificans]	16	246	26.4	31	5	0.739	0.763	1.033	1.167	6.55	1.01	4.26	2.09	0.282973	0.175868	0.618909	0.467149	5	5	5	5	110.8	101.5	119.2	84.6
WP_011746837.1	complex I NDUFA9 subunit family protein [Paracoccus denitrificans]	55	330	35.3	117	17	0.85	0.828	0.955	0.908	1.79	1.98	2.26	1.2	0.59833	0.398734	0.922262	0.858797	5	5	5	5	85.2	99	101.5	116.5
WP_011748280.1	coniferyl aldehyde dehydrogenase [Paracoccus denitrificans]	16	460	50	13	6	1.512	0.839	0.778	1.506	12.38	13.17	6.72	10.84	0.56892	0.505455	0.514993	0.218311	5	5	5	5	111.9	131.6	115.7	112.9
ABL68980.1	conserved hypothetical protein [Paracoccus denitrificans PD1222 PD1222]	54	173	18.1	25	9	0.725	0.845	1.208	1.069	3.71	2.39	3.93	5.32	0.171862	0.446317	0.202151	0.773653	5	5	5	5	105.6	86.7	124	127.7
ABL70709.1	conserved hypothetical protein [Paracoccus denitrificans PD1222 PD1222]	38	95	10	32	4	0.971	1.258	1.092	0.847	4.49	5.6	4.36	4.53	0.868202	0.169001	0.488835	0.613997	5	5	5	5	118.5	107.4	92.2	108.1
ABL71874.1	conserved hypothetical protein [Paracoccus denitrificans PD1222 PD1222]	7	190	20	25	2	0.813	1.083	1.074	0.834	3.11	4.12	7.95	4.87	0.291154	0.701633	0.443503	0.479469	5	5	5	5	114.2	101.6	117.2	140.4
ABL70694.1	conserved hypothetical protein [Paracoccus denitrificans PD1222 PD1222]	25	193	20.3	13	3	0.689	0.966	1.055	0.707	11.37	3.9	7.07	1.69	0.225019	0.862727	0.523543	0.31405	5	5	5	5	98.4	89.2	99.6	146.5
ABL70649.1	conserved hypothetical protein [Paracoccus denitrificans PD1222 PD1222]	7	111	12.9	3	1	0.939	1.146	1.05	0.848	8.14	11.82	6.56	12.52	0.722547	0.659998	0.600507	0.783023	5	5	5	5	106.9	101.5	92	108.1
ABL70024.1	conserved hypothetical protein [Paracoccus denitrificans PD1222 PD1222]	34	1096	111.6	114	29	0.734	0.876	1.036	0.817	2.65	2	3.16	0.87	0.317569	0.616661	0.77088	0.492892	5	5	5	5	90.2	96.2	105.2	134.6
ABL72622.1	conserved hypothetical protein [Paracoccus denitrificans PD1222 PD1222]	33	242	25.6	28	9	1.091	1.046	1.033	1.183	6.2	5.16	1.08	2.11	0.936921	0.709973	0.617955	0.5596	5	5	5	5	123.4	101.6	117.7	89.4
ABL70088.1	conserved hypothetical protein [Paracoccus denitrificans PD1222 PD1222]	63	523	52.2	167	30	1.015	0.95	0.991	1.029	1.68	2.06	3.01	1.03	0.967627	0.874967	0.938116	0.731146	5	5	5	5	83.6	78.1	86.6	79.5
ABL72108.1	conserved hypothetical protein [Paracoccus denitrificans PD1222 PD1222]	23	439	48.8	32	11	1.094	0.901	0.976	0.961	4.76	5.35	7.32	2.44	0.836925	0.574115	0.787962	0.80541	5	5	5	5	112.5	108	138.7	107.8
ABL70098.1	conserved hypothetical protein [Paracoccus denitrificans PD1222 PD1222]	18	339	38.1	11	6	0.961	0.797	0.937	0.943	4.55	1.64	9.94	4.12	0.607253	0.355818	0.884583	0.784065	5	5	5	5	105.3	127.8	103.2	128
ABL70747.1	conserved hypothetical protein [Paracoccus denitrificans PD1222 PD1222]	18	322	35.7	11	6	0.986	0.984	0.924	0.859	2.39	5.71	3.93	5.87	0.625329	0.870762	0.980303	0.558677	5	5	5	5	106	109.9	101.8	119.6
ABL71034.1	conserved hypothetical protein [Paracoccus denitrificans PD1222 PD1222]	49	343	37.1	33	14	1.127	1.496	0.897	0.628	1.54	6.14	3.52	1.89	0.980347	0.0356869	0.853708	0.0649081	5	5	5	5	97.6	112.1	67.1	106.3
ABL69616.1	conserved hypothetical protein [Paracoccus denitrificans PD1222 PD1222]	51	87	9.8	17	5	1.499	1.307	0.864	1.055	7.01	5.28	13.95	3.39	0.584707	0.357039	0.847184	0.766054	5	5	5	5	98.9	112.3	98.1	86.8
ABL72166.1	conserved hypothetical protein [Paracoccus denitrificans PD1222 PD1222]	51	169	18	34	7	0.888	1.092	0.849	0.715	1.52	2.16	5.48	2.7	0.621062	0.56327	0.611509	0.251853	5	5	5	5	107.9	129.3	97.9	148.7
ABL72993.1	conserved hypothetical protein [Paracoccus denitrificans PD1222 PD1222]	4	186	19.8	2	1	1.074	0.989	0.848	0.926	4.24	6.79	9.76	5.32	0.914021	0.974541	0.737681	0.948297	5	5	5	5	92.4	107.4	92.2	105.6
ABL68601.1	conserved hypothetical protein [Paracoccus denitrificans PD1222 PD1222]	13	254	27.7	5	4	0.822	1.051	0.841	0.611	8.81	13.84	13.83	6.63	0.463512	0.861848	0.757791	0.232523	5	5	5	5	86.2	107.2	76.1	126.3
ABL73089.1	conserved hypothetical protein [Paracoccus denitrificans PD1222 PD1222]	35	380	42.9	34	12	0.856	0.765	0.827	0.9	4.96	3.86	9.94	5.34	0.489617	0.221843	0.529799	0.733412	5	5	5	5	85.4	115.4	108.2	118.7
ABL71655.1	conserved hypothetical protein [Paracoccus denitrificans PD1222 PD1222]	34	241	25.3	55	7	0.97	0.998	0.813	0.812	1.94	3.3	5.16	1.22	0.658737	0.904468	0.491102	0.477442	5	5	5	5	134.1	107.9	116.7	113.9
ABL69837.1	conserved hypothetical protein [Paracoccus denitrificans PD1222 PD1222]	80	80	9.5	101	12	1.264	0.768	0.778	1.196	1.94	1.68	1.99	2.86	0.456004	0.157901	0.281431	0.331431	5	5	5	5	51.7	63.1	66.9	55.7
ABL72803.1	conserved hypothetical protein [Paracoccus denitrificans PD1222 PD1222]	22	171	19.3	4	3	0.932	0.865	0.702	0.654	8.17	8.59	6.31	16.58	0.708536	0.68134	0.316684	0.363473	5	5	5	5	98.4	144.2	114.4	177.1
ABL72882.1	conserved hypothetical protein [Paracoccus denitrificans PD1222 PD1222]	17	275	29.2	6	4	2.781	2.719	0.669	0.678	7.52	12.16	9.57	28.54	0.0815717	0.0019782	0.199908	0.407496	5	5	5	5	118	172.1	52.3	80.6
WP_011746351.1	CopD family protein [Paracoccus denitrificans]	22	148	17	7	4	0.639	0.798	1.236	0.831	6.18	6.12	2.25	6.62	0.0970238	0.282058	0.180435	0.474212	5	5	5	5	86.2	73.7	104.1	157.6
WP_011746866.1	copper-translocating P-type ATPase [Paracoccus denitrificans]	23	807	82.8	56	16	1.114	1.192	0.964	0.898	4.55	3.31	2.86	3.37	0.839339	0.271714	0.932693	0.794291	5	5	5	5	122.8	106.9	99	90.3
WP_011746363.1	coproporphyrinogen III oxidase [Paracoccus denitrificans]	31	394	42.7	23	12	1.104	0.887	1.244	1.313	2.75	7.64	5.27	2.26	0.884125	0.5496	0.159657	0.331903	5	5	5	5	107	85.3	128.2	82.2
WP_011748554.1	COQ9 family protein [Paracoccus denitrificans]	40	228	25	38	10	1.237	0.873	0.861	1.301	2.96	4.12	3.35	3.14	0.514116	0.611646	0.622032	0.244877	5	5	5	5	99.2	113.9	110.7	93.2
WP_011747041.1	crossover junction endodeoxyribonuclease RuvC [Paracoccus denitrificans]	42	164	17.1	13	6	1.228	1.038	0.879	0.89	4.75	4.78	2.61	5.22	0.855877	0.888743	0.802164	0.653465	5	5	5	5	113.9	123.7	114.8	102.4
WP_041530379.1	crotonase/enoyl-CoA hydratase family protein [Paracoccus denitrificans]	23	261	27.9	12	6	2.344	1.528	0.922	1.442	6.02	3.54	3.45	1.99	0.0572933	0.035205	0.993889	0.195317	5	5	5	5	150.5	166.6	110	56.5
WP_011748840.1	crotonase/enoyl-CoA hydratase family protein [Paracoccus denitrificans]	53	268	28.6	92	13	1.547	0.973	0.911	1.396	1.93	2.66	2.87	1.24	0.163732	0.741273	0.745548	0.136904	5	5	5	5	128.9	131.2	115	84.7
WP_011750106.1	crotonyl-CoA carboxylase/reductase [Paracoccus denitrificans]	28	429	47.5	56	13	1.843	1.298	0.48	0.822	0.83	2.5	2.51	2.89	0.0506083	0.144431	0.000554496	0.524566	5	5	5	5	86	174.8	72.2	97.6
WP_041529894.1	Crp/Fnr family transcriptional regulator [Paracoccus denitrificans]	53	249	27.8	34	13	1.006	0.915	0.872	0.919	2.43	2.52	3.19	5.66	0.700491	0.6823	0.764243	0.755596	5	5	5	5	97.5	95.4	79.9	77.3
WP_011749846.1	CsbD family protein [Paracoccus denitrificans]	32	66	7.7	8	3	2.906	1.595	1.122	1.409	5.44	19.9	5.32	4.65	0.0477668	0.0961239	0.368902	0.265148	5	5	5	5	152.1	160.5	113.3	56.6
WP_011749947.1	CTP synthase [Paracoccus denitrificans]	66	547	60.4	295	35	0.63	0.848	0.911	0.692	2.25	3.21	1.46	1.84	0.13632	0.498015	0.746212	0.189525	5	5	5	5	88	85.7	102.7	134.3
WP_011746856.1	c-type cytochrome biogenesis protein CcmI [Paracoccus denitrificans]	32	415	44.6	44	14	0.837	0.993	1.174	0.908	3.03	2.73	3.6	2.39	0.413528	0.914896	0.255141	0.80832	5	5	5	5	87.1	72.6	87	107.9
WP_011749421.1	cupin domain-containing protein [Paracoccus denitrificans]	16	135	14.8	5	3	1.284	1.152	1.249	1.241	5.11	11.19	4.77	2.5	0.839036	0.5659	0.153969	0.478241	5	5	5	5	139.2	103.3	109.6	88.3
WP_041530700.1	cupin domain-containing protein [Paracoccus denitrificans]	43	117	13	14	5	0.857	1.024	1.21	0.91	9.08	2.57	2.72	3.98	0.432249	0.931514	0.201944	0.792901	5	5	5	5	133.4	90.7	110.5	105.7
WP_041530683.1	cupin domain-containing protein [Paracoccus denitrificans]	40	192	20.8	14	6	1.627	1.157	1.035	1.348	5.55	6.65	12.14	5.64	0.450985	0.607346	0.597068	0.311166	5	5	5	5	136.9	118.7	109.9	87.2
WP_011749483.1	cupin domain-containing protein [Paracoccus denitrificans]	16	141	15.3	3	2	0.559	1.099	0.801	0.389	13.48	11.77	11.02	16.02	0.163324	0.742848	0.580703	0.0320607	5	5	5	5	87.5	106.8	77.3	183.1
WP_011747374.1	cupin domain-containing protein [Paracoccus denitrificans]	7	181	20.4	5	2	1.058	1.063	0.732	0.696	4.8	4.25	2.92	6.64	0.7912	0.868602	0.372033	0.331063	5	5	5	5	87.5	123.6	83.5	114.8
WP_011749519.1	cupin domain-containing protein [Paracoccus denitrificans]	30	131	14	8	4	2.162	1.729	0.704	0.907	4.32	6.47	4.26	9.18	0.146116	0.0309611	0.207176	0.839429	5	5	5	5	105.8	149.3	69.4	74.8
WP_011747776.1	cupin domain-containing protein [Paracoccus denitrificans]	16	174	18.4	5	2	0.735	0.325	0.23	0.57	6.06	4.33	9.85	9	0.173625	9.49862e-06	7.97031e-11	0.0516044	5	5	5	5	26.9	116.8	81.2	157.7
WP_011750173.1	CvpA family protein [Paracoccus denitrificans]	42	203	21.4	47	6	0.67	0.842	0.96	0.689	5.77	2.55	5.55	3.01	0.153337	0.442653	0.976512	0.197886	5	5	5	5	118.6	97.7	110.7	108.4
WP_011749637.1	cyclase family protein [Paracoccus denitrificans]	13	223	24.6	6	3	2.164	1.561	0.693	0.883	9	13.32	3.98	7.4	0.21697	0.15947	0.293876	0.785603	5	5	5	5	124.4	183.6	79.6	87.1
WP_011748427.1	cyclic pyranopterin monophosphate synthase MoaC [Paracoccus denitrificans]	39	157	16.2	38	7	1.001	1.033	1.065	1.091	1.8	2.04	3.73	2.36	0.996596	0.60082	0.624061	0.652758	5	5	5	5	114.4	93	95.7	95.7
WP_011750204.1	cysteine desulfurase [Paracoccus denitrificans]	57	403	43.9	87	18	1.303	1.053	1.017	1.079	0.77	2.94	2.29	2.45	0.399054	0.360136	0.840088	0.606193	5	5	5	5	130.8	108.9	102.5	74.7
WP_011750197.1	cysteine desulfurase [Paracoccus denitrificans]	51	355	36.8	41	11	0.993	1.088	0.803	0.721	2.49	1.48	3.54	4.69	0.976587	0.422147	0.356195	0.27207	5	5	5	5	87	110.5	81.4	112.2
WP_011750094.1	cysteine synthase A [Paracoccus denitrificans]	55	343	36.7	154	18	1.125	0.943	0.895	1.086	5.11	3.64	4.8	0.9	0.71147	0.916355	0.680778	0.568979	5	5	5	5	95.2	107.2	109.1	99.7
WP_011750297.1	cysteine--tRNA ligase [Paracoccus denitrificans]	37	462	50.8	72	19	0.776	0.796	0.667	0.615	2.76	1.75	2.37	2.25	0.41158	0.290411	0.0691399	0.0681426	5	5	5	5	75.5	111.5	98.3	135.1
WP_011748023.1	CYTH and CHAD domain-containing protein [Paracoccus denitrificans]	38	494	54.5	36	16	1.442	1.078	1.418	1.769	3.66	4.19	3.49	1.81	0.515764	0.681829	0.0372388	0.0411506	5	5	5	5	127.4	86.7	122.9	74.3
WP_011746424.1	CYTH domain-containing protein [Paracoccus denitrificans]	18	151	16.8	12	4	1.817	0.761	1.385	2.603	2	7.88	2.95	4.03	0.196864	0.203481	0.0527602	0.000460044	5	5	5	5	137.6	101.7	160.1	52.3
WP_011748510.1	cytidine deaminase [Paracoccus]	44	131	13.5	19	5	1.372	1.062	1.068	1.082	3.95	3.03	5.29	4.29	0.619379	0.844976	0.485788	0.844894	5	5	5	5	120.1	115.4	106.6	168.4
WP_011748843.1	cytochrome b [Paracoccus denitrificans]	19	199	22	4	3	0.812	0.985	0.927	0.857	1.4	9.45	5.25	10.85	0.426778	0.903877	0.923373	0.688901	5	5	5	5	123.9	132.3	120	138
WP_011748040.1	cytochrome b561 [Paracoccus denitrificans]	2	406	42.9	3	1	0.924	0.508	1.56	2.58	22.4	20.61	20	4.09	0.701445	0.0545369	0.0671084	0.00833535	5	4	5	5	102.2	66.9	206	81.7
WP_011748764.1	cytochrome c [Paracoccus denitrificans]	16	150	17	4	2	2.6	0.954	0.879	2.343	9.25	5.18	11.6	11.75	0.115713	0.871867	0.899019	0.0181284	5	5	5	5	109.1	122.1	113.3	60.3
WP_011749240.1	cytochrome C biogenesis protein CcdA [Paracoccus denitrificans]	4	247	25.7	2	1	0.324	0.378	0.605	0.501	11.59	15.98	22.39	14.76	0.0141826	0.00485187	0.173495	0.121843	5	5	5	5	29.7	49	81.1	165.7
WP_011748102.1	cytochrome c family protein [Paracoccus denitrificans]	45	176	18.1	80	6	1.155	1.088	1.281	1.289	4.32	2.34	1.95	1.32	0.649015	0.24647	0.191179	0.198969	5	5	5	5	173.9	94.9	157.5	48.8
WP_011750208.1	cytochrome c maturation protein CcmE [Paracoccus denitrificans]	65	147	15.9	57	10	0.842	1.079	0.946	0.735	2.56	4.02	3.66	3.06	0.388179	0.654923	0.95059	0.255972	5	5	5	5	88.1	89.6	83.4	99.9
WP_011748138.1	cytochrome c oxidase accessory protein CcoG [Paracoccus denitrificans]	13	485	54.3	13	6	0.67	0.899	1.301	0.894	12.35	13.96	6.99	5.48	0.221865	0.688937	0.148709	0.784044	5	5	5	5	90.4	71.1	114.1	127.1
WP_011750544.1	cytochrome c oxidase assembly protein [Paracoccus denitrificans]	64	195	21.4	33	8	1.024	1.062	0.856	0.873	3.35	2.03	2.88	4.09	0.698319	0.849465	0.715085	0.5479	5	5	5	5	66.1	67.5	57.5	76.6
WP_011750543.1	cytochrome c oxidase subunit 3 [Paracoccus denitrificans]	7	274	30.8	11	2	0.657	0.71	0.854	0.779	2.96	7.23	3.8	3.89	0.104853	0.11833	0.807803	0.307795	5	5	5	5	71.5	81.6	104.7	133.6
WP_011748228.1	cytochrome c oxidase subunit I [Paracoccus denitrificans]	4	558	62.4	28	2	0.78	1.063	1.063	0.896	5	3.49	5.08	4.77	0.303439	0.846635	0.530302	0.667485	5	5	5	5	104.1	90.9	109.3	124
WP_011750547.1	cytochrome c oxidase subunit II [Paracoccus denitrificans]	23	298	32.5	67	7	0.607	1.095	1.473	0.745	3	1.93	1.65	2.27	0.107158	0.229213	0.048275	0.315257	5	5	5	5	91.8	73.2	89.5	96.7
ABL70631.1	cytochrome c, class II [Paracoccus denitrificans PD1222 PD1222]	31	159	16.4	14	4	1.884	1.913	0.514	0.548	5.76	2.14	6.12	4.96	0.119719	0.00238365	0.00470853	0.0251571	5	5	5	5	104	183.5	50.5	75.7
WP_011748591.1	cytochrome c1 [Paracoccus denitrificans]	16	450	46.8	68	5	0.692	0.894	1.268	1.013	5.13	2.86	3.77	2.54	0.235477	0.769784	0.207762	0.854459	5	5	5	5	121.8	83.2	113.8	112.3
WP_011748227.1	cytochrome c550 [Paracoccus denitrificans]	52	155	16.4	23	6	0.948	1.377	0.597	0.432	2.07	3.51	5.2	7.52	0.531506	0.172141	0.040716	0.00176337	5	5	5	5	75.9	121.2	57.7	119.5
WP_011750212.1	cytochrome c-type biogenesis protein CcmH [Paracoccus denitrificans]	39	150	16.7	19	5	1.098	0.935	0.978	1.025	3.44	2.9	5.36	3.37	0.825666	0.726583	0.81392	0.988636	5	5	5	5	71.5	82.5	85.6	82.9
WP_011748775.1	cytochrome d1 [Paracoccus denitrificans]	11	484	53.3	12	5	0.488	0.653	0.94	0.642	10.92	4.69	16.42	7.22	0.056244	0.146288	0.883843	0.267364	5	5	5	5	73.4	84	108.6	169
WP_011748141.1	cytochrome-c oxidase, cbb3-type subunit II [Paracoccus denitrificans]	22	241	27.3	22	5	0.639	0.945	0.303	0.063	4.85	2.31	12.53	29.2	0.127024	0.878531	3.99817e-06	1e-17	5	5	5	5	22.8	147.5	10.2	217.9
WP_049792362.1	cytochrome-c oxidase, cbb3-type subunit III [Paracoccus denitrificans]	9	290	31.3	10	2	0.558	0.429	0.032	0.037	12.54	30.94	5.65	76.32	0.41533	0.208905	4.61317e-15	4.62827e-10	5	5	4	5	5.6	143	3	231.9
ABL69004.1	Cytochrome-c peroxidase [Paracoccus denitrificans PD1222 PD1222]	15	340	36.5	19	4	0.548	0.922	1.952	1.341	4.63	4.23	3.73	3.48	0.0388458	0.626107	0.000456182	0.334812	5	5	5	5	108.4	54.2	122.7	104.3
ABL69309.1	D-alanine--D-alanine ligase [Paracoccus denitrificans PD1222 PD1222]	28	301	31.9	34	8	0.939	1.863	1.321	0.583	4.02	11.25	7.25	17.89	0.693599	0.0352808	0.13109	0.186551	5	5	5	5	155.4	112.9	76.1	134
WP_011748687.1	D-alanine--D-alanine ligase [Paracoccus denitrificans]	41	301	32	38	9	1.311	1.995	1.141	0.743	1.14	4.62	2.07	1.92	0.587933	0.000213247	0.32546	0.31098	5	5	5	5	131.4	97.7	55.6	75.8
WP_011750715.1	D-alanine--D-alanine ligase [Paracoccus denitrificans]	40	311	33.6	82	12	0.891	0.879	1.024	1.006	7.32	3.4	3.31	1.95	0.705352	0.659761	0.824187	0.876861	5	5	5	5	89.8	90.9	113.6	115.9
WP_011748430.1	D-alanyl-D-alanine carboxypeptidase [Paracoccus denitrificans]	51	385	41.8	139	22	1.151	1.078	0.919	0.98	2.39	0.65	3.22	1.82	0.656743	0.275285	0.777923	0.888791	5	5	5	5	104.9	116.4	96.9	102.9
WP_011747144.1	D-amino acid dehydrogenase [Paracoccus denitrificans]	10	433	46.7	6	5	0.333	1.733	1.159	0.361	3.8	13.75	5.28	6.33	0.015442	0.08251	0.323541	0.0143033	5	5	5	5	122.6	102.8	80	167.6
WP_011747138.1	D-amino-acid transaminase [Paracoccus denitrificans]	25	286	31.9	122	10	1.504	0.937	1.039	1.473	1.14	3.93	1.27	1.63	0.192646	0.956305	0.761639	0.0656237	5	5	5	5	177.6	108.1	150.6	80.2
WP_011749674.1	D-amino-acid transaminase [Paracoccus denitrificans]	26	285	30.9	22	8	1.33	1.341	0.931	0.908	4.26	2.53	4.56	2.26	0.761041	0.19398	0.96561	0.689871	5	5	5	5	118.4	121.4	82.2	86.4
WP_011750935.1	DctP family TRAP transporter solute-binding subunit [Paracoccus denitrificans]	43	322	34.4	118	11	1.116	1.574	1.399	0.931	5.99	1.64	1.59	2.12	0.7307	0.000103257	0.083854	0.941175	5	5	5	5	141.4	100.5	91.3	96.1
WP_011748038.1	DEAD/DEAH box helicase [Paracoccus denitrificans]	48	479	52.7	98	22	0.491	0.889	1.283	0.658	1.22	1.24	0.88	1	0.0220338	0.739732	0.188259	0.127958	5	5	5	5	91.2	68.9	110.6	149
WP_041529897.1	DEAD/DEAH box helicase [Paracoccus denitrificans]	58	699	75.7	187	32	0.63	0.894	1.109	0.771	1.73	4.36	2.08	2.42	0.136	0.769928	0.538149	0.391011	5	5	5	5	100.7	76.7	105.3	114.7
WP_011747845.1	DEAD/DEAH box helicase [Paracoccus denitrificans]	29	1725	191	103	49	1.166	1.214	1.088	0.948	0.94	3.22	3.46	1.91	0.648146	0.155472	0.502897	0.935302	5	5	5	5	105.6	94.2	98.8	88.5
WP_011747844.1	DEAD/DEAH box helicase [Paracoccus denitrificans]	29	923	101.9	60	24	1.288	1.149	1.048	1.184	3.12	2.61	4.77	2.69	0.558991	0.395519	0.575944	0.482908	5	5	5	5	111.9	105.1	101.2	95.6
WP_011750075.1	DEAD/DEAH box helicase [Paracoccus denitrificans]	26	636	70.7	50	15	1.133	1.008	0.845	1.022	3.2	6.26	2.53	1.42	0.730628	0.841485	0.597213	0.836799	5	5	5	5	92	107.4	100.1	99.2
WP_011750100.1	DedA family protein [Paracoccus denitrificans]	9	198	22	5	2	0.744	0.807	1.195	1.177	9.24	4.87	8.16	6.86	0.325638	0.349275	0.234884	0.555674	5	5	5	5	116.1	89.2	142.7	121.6
WP_011748030.1	deferrochelatase/peroxidase EfeB [Paracoccus denitrificans]	34	434	46.9	38	11	1.489	1.115	0.698	0.961	2.51	3.32	2.25	2.36	0.487022	0.646515	0.18837	0.807116	5	5	5	5	106.2	152.1	99.8	96
WP_011749416.1	DegQ family serine endoprotease [Paracoccus denitrificans]	18	458	47.6	23	7	1.714	0.992	1.049	1.827	2.46	5.97	5.76	3.24	0.274141	0.916258	0.558732	0.03432	5	5	5	5	120.3	102.3	135.1	86.6
WP_011747701.1	DegQ family serine endoprotease [Paracoccus denitrificans]	49	514	53.5	223	26	1.338	1.18	0.627	0.694	2.01	2.34	2.67	2.13	0.354177	0.0791991	0.0345444	0.194099	5	5	5	5	81.7	135	72.3	87.7
WP_011747619.1	DegT/DnrJ/EryC1/StrS family aminotransferase [Paracoccus denitrificans]	7	389	42.9	3	2	0.46	0.901	1.071	0.404	8.52	7.22	15.33	11.08	0.0757148	0.772789	0.564084	0.0355986	5	5	5	5	97.6	87.3	72.4	165.2
WP_011747510.1	delta(1)-pyrroline-2-carboxylate reductase [Paracoccus denitrificans]	40	316	33.4	48	11	1.235	0.919	0.984	1.275	3.72	3.05	1.33	3.14	0.797763	0.766448	0.773578	0.357229	5	5	5	5	105.7	99.1	120.2	73.6
WP_011751133.1	DeoR/GlpR transcriptional regulator [Paracoccus denitrificans]	34	260	28.4	34	9	1.063	1.104	1.134	0.988	1.84	3.25	1.86	5.3	0.855901	0.523817	0.334597	0.95209	5	5	5	5	111.4	86.4	95.6	78.5
WP_011748899.1	DeoR/GlpR transcriptional regulator [Paracoccus denitrificans]	24	256	27.6	16	7	1.94	1.165	0.831	1.292	5.47	4.05	6.14	2.87	0.175508	0.502385	0.622259	0.422447	5	5	5	5	136.3	137.4	108	62.6
WP_011747266.1	deoxyguanosinetriphosphate triphosphohydrolase [Paracoccus denitrificans]	38	378	42.5	78	14	1.569	0.876	0.974	1.506	1.23	2.36	1.77	0.78	0.156786	0.631032	0.92082	0.077714	5	5	5	5	113	113.6	130.8	84.9
WP_011750130.1	deoxyribose-phosphate aldolase [Paracoccus denitrificans]	42	314	34.1	40	13	1.386	1.077	0.956	1.2	3.03	6.42	1.54	3.89	0.297704	0.386115	0.923412	0.398964	5	5	5	5	97.5	99.5	94.5	76.9
WP_011749089.1	dephospho-CoA kinase [Paracoccus denitrificans]	39	198	21	32	6	1.263	0.815	0.892	1.409	3.81	3.44	1.81	2.08	0.743272	0.347115	0.906028	0.229103	5	5	5	5	100.4	112.2	127.6	89.1
WP_011748231.1	D-glycerate dehydrogenase [Paracoccus denitrificans]	66	336	37	161	22	1.48	0.874	0.909	1.598	2.8	2.02	1.66	1.97	0.210991	0.645525	0.737002	0.0292237	5	5	5	5	109.4	112.8	118.1	69.5
WP_011748483.1	D-glycerate dehydrogenase [Paracoccus denitrificans]	65	316	33.9	90	19	1.343	1.169	0.891	1.122	2.06	4	3.05	2.28	0.347869	0.181867	0.662161	0.572315	5	5	5	5	106.5	111.9	86.8	66.1
WP_011748309.1	diaminopimelate decarboxylase [Paracoccus denitrificans]	49	421	45.4	87	20	0.965	0.895	1.036	1.011	3.25	1.3	2.87	1.7	0.90455	0.724268	0.720172	0.883343	5	5	5	5	87.8	77.2	93.5	93.6
WP_011746742.1	diaminopimelate epimerase [Paracoccus denitrificans]	32	275	29.4	33	7	1.159	0.883	0.913	1.046	7.56	2.24	6.51	3.71	0.910322	0.592625	0.942905	0.886153	5	5	5	5	118.4	119.8	124.9	114
WP_011750985.1	dicarboxylate/amino acid:cation symporter [Paracoccus denitrificans]	21	455	47.5	27	10	0.015	0.042	1.728	1.207	28.23	7.51	38.2	5.62	1e-17	1e-17	0.0249929	0.393535	5	5	5	5	8.4	4.7	134.7	156.6
WP_011746988.1	dienelactone hydrolase [Paracoccus denitrificans]	38	292	31	24	9	0.881	0.727	1.055	1.271	8.23	4.22	3.66	3.59	0.44122	0.127493	0.545054	0.467548	5	5	5	5	107.6	105.2	122.3	93.1
WP_011747080.1	dienelactone hydrolase family protein [Paracoccus denitrificans]	33	296	32.4	25	8	3.095	1.794	0.814	1.176	4.53	3.48	4.97	2.58	0.00149402	0.00374201	0.503623	0.578919	5	5	5	5	138.4	166.5	66.5	49.5
WP_011750886.1	dihydrodipicolinate synthase family protein [Paracoccus denitrificans]	48	310	33.5	31	12	1.459	1.309	1.074	1.172	5.12	3.64	7.41	3.41	0.430512	0.170089	0.48605	0.579034	5	5	5	5	108.6	116.3	97	81
WP_041530718.1	dihydrodipicolinate synthase family protein [Paracoccus denitrificans]	35	301	32.1	29	10	1.934	1.676	0.956	1.278	4.1	2.96	3.11	3.1	0.158916	0.019098	0.888501	0.455818	5	5	5	5	124.2	122.9	79	59.8
WP_011749673.1	dihydrodipicolinate synthase family protein [Paracoccus denitrificans]	38	308	33	32	12	1.005	1.234	0.929	0.611	3.93	3.12	5.19	5.03	0.676413	0.332543	0.980941	0.0875981	5	5	5	5	99.1	114	82.8	111.5
WP_011751086.1	dihydrodipicolinate synthase family protein [Paracoccus denitrificans]	28	320	34.5	54	10	0.985	0.971	0.491	0.529	3.32	2.45	3.53	3.14	0.955662	0.98363	0.000562917	0.0185787	5	5	5	5	79.2	163.8	82	172.4
WP_011746956.1	dihydrolipoyl dehydrogenase [Paracoccus denitrificans]	45	463	49	133	23	1.161	0.891	0.82	0.896	1.83	1.83	1.62	2.75	0.637523	0.752455	0.407917	0.816693	5	5	5	5	78.1	93.9	81.3	91.2
WP_011750980.1	dihydrolipoyl dehydrogenase [Paracoccus denitrificans]	48	462	47.6	67	19	2.059	1.283	0.766	1.144	2.33	2.38	4.03	3.42	0.0279077	0.173661	0.304778	0.565282	5	5	5	5	99.2	138.8	72.8	70.6
WP_011746896.1	dihydrolipoyl dehydrogenase [Paracoccus denitrificans]	59	464	48.8	224	24	1.096	0.994	0.762	0.811	1.73	2.38	0.92	3.09	0.774062	0.624343	0.238895	0.516763	5	5	5	5	89.2	125.6	99.3	115.8
WP_049792293.1	dihydroneopterin aldolase [Paracoccus denitrificans]	31	260	28.1	26	8	1.247	0.803	0.892	1.304	5.1	3.59	5.64	2.77	0.856762	0.2679	0.872815	0.345925	5	5	5	5	90.2	103.3	127.2	82.2
WP_011750692.1	dihydroorotase [Paracoccus denitrificans]	25	347	37.5	30	9	0.977	0.876	1.21	1.006	3.97	1.71	4.84	1.84	0.93583	0.643316	0.22297	0.841571	5	5	5	5	86.7	69.8	112.5	93.4
WP_011749729.1	dihydroorotate dehydrogenase [Paracoccus denitrificans]	13	359	37.5	7	5	1.516	1.273	0.63	0.707	5.61	14.39	3.59	20.74	0.582834	0.426532	0.148764	0.521599	5	5	5	5	91.5	149.5	62.4	84.1
WP_011746889.1	dihydropteroate synthase [Paracoccus denitrificans]	43	323	33.9	39	12	1.013	0.757	0.778	0.905	4.11	6.61	2.69	6.45	0.762516	0.173827	0.446702	0.746206	5	5	5	5	96.9	127	120	130.3
WP_041530124.1	dihydropyrimidinase [Paracoccus denitrificans]	11	484	52.6	10	7	4.428	3.444	1.225	2.354	4.8	7.28	7.18	5.23	0.00771158	2.62245e-05	0.207442	0.0234326	5	5	5	5	159.9	115.7	76	32.5
WP_011750838.1	dihydropyrimidinase [Paracoccus denitrificans]	17	466	51	17	8	1.441	1.002	1.102	1.257	3.77	6.61	4.79	3.28	0.61624	0.931188	0.404196	0.474147	5	5	5	5	127	103.6	110.9	75.4
WP_011749207.1	dihydroxy-acid dehydratase [Paracoccus denitrificans]	53	612	64.3	220	34	0.619	0.739	0.982	0.747	1.01	1.08	2.14	0.93	0.12194	0.0906168	0.973513	0.320835	5	5	5	5	72.9	71.6	101.3	133.7
WP_011748273.1	dihydroxy-acid dehydratase [Paracoccus denitrificans]	53	577	61	229	28	1.026	0.854	0.833	1.011	1.33	2.95	1.72	3.26	0.939486	0.529289	0.453236	0.788247	5	5	5	5	95	111.2	115.3	100.2
WP_011748117.1	dipeptidase [Paracoccus denitrificans]	45	461	50.2	145	21	1.398	0.785	0.896	1.504	2.84	1.7	2.76	1.33	0.285705	0.210276	0.687404	0.0540489	5	5	5	5	92.7	95.1	114	63.9
WP_011746582.1	dipeptide ABC transporter ATP-binding protein [Paracoccus denitrificans]	39	337	36.9	29	12	1.182	1.412	0.962	0.793	2.78	5.41	2.1	4.77	0.975468	0.123841	0.850589	0.354896	5	5	5	5	113.1	120.7	84	84.1
WP_011750229.1	di-trans,poly-cis-decaprenylcistransferase [Paracoccus denitrificans]	21	244	27.2	16	6	0.948	0.836	0.799	0.769	7.78	3.34	10.86	5.39	0.584027	0.454047	0.500069	0.564224	5	5	5	5	66	80.5	69.8	92.7
WP_011746927.1	division/cell wall cluster transcriptional repressor MraZ [Paracoccus denitrificans]	38	169	18.8	25	6	1.344	0.947	0.61	0.789	2.93	5.39	2.15	4.56	0.346632	0.885214	0.0242904	0.434346	5	5	5	5	82.9	126.8	80.7	114.1
WP_011748156.1	DksA/TraR family C4-type zinc finger protein [Paracoccus denitrificans]	37	91	10.3	4	3	1.312	0.891	1	0.817	10.68	6.26	7.33	13.64	0.80323	0.777765	0.708499	0.67619	5	5	5	5	104.5	96.8	80.4	109.1
WP_011749202.1	D-lactate dehydrogenase [Paracoccus denitrificans]	17	569	62.7	13	10	0.75	1.131	0.63	0.439	10.98	3.29	2.65	21.22	0.330914	0.677723	0.130579	0.0661267	5	5	5	5	85.6	126.8	69.9	165.3
WP_011750283.1	D-lyxose/D-mannose family sugar isomerase [Paracoccus denitrificans]	29	226	24.9	23	7	1.545	1.348	1.196	1.203	3.91	4.65	6.62	3.24	0.214888	0.0826525	0.243357	0.51855	5	5	5	5	103.7	100.8	90	64.6
WP_041530478.1	DMT family transporter [Paracoccus denitrificans]	3	301	32.2	4	1	0.687	1.069	1.259	0.791	11.53	3.86	11.5	8.48	0.306646	0.8168	0.190526	0.58041	5	5	5	5	138.9	110.3	131.9	165
WP_011750109.1	DMT family transporter [Paracoccus denitrificans]	5	301	31.5	2	1	0.751	0.954	0.934	0.732	7.48	16.29	12.43	7.92	0.39532	0.937019	0.939316	0.476795	5	5	5	5	102.4	109.9	108.6	144
WP_011749864.1	DMT family transporter [Paracoccus denitrificans]	11	292	29.6	5	3	0.598	0.801	0.828	0.622	17.8	8.78	8.94	8.07	0.219263	0.540115	0.744558	0.296942	5	5	5	5	88.4	95.7	118.2	173.9
WP_011747597.1	DMT family transporter [Paracoccus denitrificans]	14	308	32.7	10	3	0.67	0.835	0.777	0.654	8.08	3.93	5.82	5.02	0.242259	0.545981	0.524175	0.248122	5	5	5	5	85.4	110.3	100	150
WP_011748542.1	DNA alkylation repair protein [Paracoccus denitrificans]	35	234	26.8	21	9	1.131	1.115	0.975	0.958	3.14	2.8	1.35	2.47	0.980435	0.594857	0.78417	0.815776	5	5	5	5	104.6	115.1	90.6	106.1
WP_011749623.1	DNA cytosine methyltransferase [Paracoccus denitrificans]	3	502	51.9	5	2	1.264	2.765	1.404	0.462	11.12	7.41	7.68	8.39	0.874901	0.000552125	0.116267	0.00887843	5	5	5	5	109.7	79	51.1	155
WP_041529933.1	DNA cytosine methyltransferase [Paracoccus denitrificans]	44	555	61.4	65	23	0.886	1.011	0.926	0.824	2.86	0.92	2.36	2.69	0.588996	0.83442	0.942104	0.541356	5	5	5	5	109.2	101.3	91.9	112.6
WP_011748087.1	DNA gyrase inhibitor YacG [Paracoccus denitrificans]	27	49	5.6	2	1	1.186	1.355	0.617	0.484	17.29	14.57	20.15	6.34	0.910087	0.339809	0.191042	0.104079	5	5	5	5	65.4	99	44.1	92.8
WP_041530630.1	DNA gyrase subunit A [Paracoccus denitrificans]	46	892	98	234	48	0.752	1.02	1.271	0.899	2.91	2.24	1.45	1.35	0.35576	0.495131	0.205046	0.825591	5	5	5	5	118.6	84	110.7	100
WP_041529990.1	DNA helicase RecQ [Paracoccus denitrificans]	47	677	73.7	99	30	0.986	0.932	1.111	1.151	3.65	2.34	2.82	1.06	0.959	0.990461	0.532625	0.416264	5	5	5	5	123.3	98.8	113	86.3
WP_011746688.1	DNA methylase N-4 [Paracoccus denitrificans]	3	881	100.3	5	3	0.078	0.546	0.413	0.07	12.3	8.78	12.22	18.1	5.21805e-14	0.0807033	0.0023966	1e-17	5	5	5	5	9.5	22.9	17.3	295.8
ABL71904.1	DNA methylase N-4/N-6 domain protein [Paracoccus denitrificans PD1222 PD1222]	34	311	35.2	27	10	0.955	0.758	0.927	1.038	0.97	2.22	2.18	0.55	0.76371	0.189272	0.929792	0.802299	5	5	5	5	83.8	91.5	107.4	93.1
WP_011748988.1	DNA mismatch repair endonuclease MutL [Paracoccus denitrificans]	45	606	64.3	56	23	1.334	1.185	1.103	1.283	4	5.45	3.09	4.06	0.579135	0.318003	0.412207	0.380178	5	5	5	5	110.2	92.5	111.2	80
WP_011747167.1	DNA mismatch repair protein MutS [Paracoccus denitrificans]	44	878	94.7	112	37	0.683	0.851	1.285	1.085	1.41	2.71	1.34	2.28	0.218146	0.515486	0.164898	0.573981	5	5	5	5	81.9	61.2	103.6	89.5
WP_011749062.1	DNA mismatch repair protein MutS [Paracoccus denitrificans]	42	202	22.1	11	7	0.472	0.816	1.137	0.633	5.48	4.48	5.34	6.72	0.0228826	0.395343	0.325215	0.108993	5	5	5	5	105.1	90	87.5	144.8
WP_011750214.1	DNA mismatch repair protein MutT [Paracoccus denitrificans]	39	239	25.1	65	10	1.008	1.025	0.879	0.845	3.51	5.1	4.5	1.98	0.98587	0.663113	0.663732	0.577204	5	5	5	5	100.4	111.7	110.2	120.6
WP_011748147.1	DNA polymerase I [Paracoccus denitrificans]	42	940	102.2	186	38	0.761	0.85	1.08	1	2.11	2.39	1.77	0.78	0.377028	0.505746	0.624429	0.823042	5	5	5	5	90.9	82.6	113.4	116.7
WP_011748057.1	DNA polymerase III subunit alpha [Paracoccus denitrificans]	26	1156	126	90	31	0.854	0.884	1.114	1.073	3.54	0.43	1.28	2.26	0.608799	0.646542	0.382104	0.681796	5	5	5	5	99.6	96.2	110.1	132.3
WP_011749109.1	DNA polymerase III subunit beta [Paracoccus denitrificans]	82	372	40	282	26	1.243	1.056	0.956	0.977	1.51	3.55	2.27	1	0.489602	0.34889	0.925833	0.897328	5	5	5	5	103.7	93.3	88.6	59
WP_011747243.1	DNA polymerase III subunit chi [Paracoccus denitrificans]	56	149	16.3	13	6	1.141	0.775	0.697	0.959	5.04	7.21	7.71	4.19	0.939102	0.303387	0.269445	0.840708	5	5	5	5	82.7	107.5	104.1	97.5
WP_011749042.1	DNA polymerase III subunit delta [Paracoccus denitrificans]	37	342	36.8	37	12	0.974	0.828	0.848	1.006	2.66	3.57	2.65	3.44	0.620282	0.323512	0.684081	0.999896	5	5	5	5	105.8	111.7	103.2	98
WP_011749090.1	DNA polymerase III subunit epsilon [Paracoccus denitrificans]	42	239	26.2	30	7	1.199	0.836	0.959	1.255	6.17	6.43	6.34	3.5	0.949428	0.347929	0.864511	0.450759	5	5	5	5	143.5	108.1	140	87.7
WP_011746796.1	DNA polymerase III subunit epsilon [Paracoccus denitrificans]	18	303	34	12	6	2.658	1.654	0.844	1.577	27.49	4.47	30.5	3.69	0.0579426	0.0555253	0.670096	0.131695	5	5	5	5	119.5	141.9	87.1	57
WP_011749885.1	DNA polymerase III subunit gamma/tau [Paracoccus denitrificans]	39	592	64.4	87	22	0.908	0.973	1.207	1.031	2.02	4.6	2.48	4.54	0.751075	0.861806	0.264553	0.811197	5	5	5	5	108.7	88.3	113.8	105.8
ABL70237.1	DNA polymerase III, delta prime subunit [Paracoccus denitrificans PD1222 PD1222]	34	365	39	45	11	1.501	1.001	0.86	1.151	3	5.05	3.86	1.58	0.300413	0.877149	0.643251	0.591223	5	5	5	5	108.6	116.6	103.2	64.7
ABL73174.1	DNA polymerase III, epsilon subunit [Paracoccus denitrificans PD1222 PD1222]	20	706	75.6	31	16	1.273	1.565	1.035	0.799	1.38	4.24	5.28	4.65	0.853419	0.0577297	0.590948	0.519809	5	5	5	5	122.6	125.6	95.3	105.1
WP_011747077.1	DNA polymerase IV [Paracoccus denitrificans]	28	363	40.1	18	9	2.457	0.33	0.779	0.943	5.61	5.73	8.84	11.27	0.051032	7.55363e-06	0.433767	0.913624	5	5	5	5	61.1	190	102.3	111
WP_011750307.1	DNA primase [Paracoccus denitrificans]	35	646	70.9	55	25	1.015	1.001	1.241	1.221	2.13	2.75	2.31	2.94	0.716707	0.918431	0.160493	0.479532	5	5	5	5	117.8	91.5	120.1	101
WP_041530443.1	DNA recombination protein RmuC [Paracoccus denitrificans]	38	485	54.1	56	22	1.078	1.073	0.945	0.755	4.05	4.07	1.95	2.91	0.995294	0.622381	0.939887	0.33869	5	5	5	5	91.5	85.1	84	106
WP_011750174.1	DNA repair protein RadA [Paracoccus denitrificans]	28	454	46.9	38	13	0.783	0.836	0.765	0.835	3.39	3.29	2.01	2.14	0.376567	0.4286	0.318389	0.57951	5	5	5	5	77.7	98.7	94.4	122.5
WP_011750709.1	DNA repair protein RecN [Paracoccus denitrificans]	54	547	58.2	99	26	1.003	1.025	0.955	0.895	2.48	1.82	1.96	3.26	0.998657	0.632297	0.962972	0.753755	5	5	5	5	90.2	93.8	91	92.5
WP_011749112.1	DNA repair protein RecO [Paracoccus denitrificans]	19	242	25.5	10	5	1.366	0.963	0.696	1.03	1.51	8.74	6.16	5.18	0.742345	0.906817	0.281717	0.890797	5	5	5	5	91.9	135.8	102	101.3
WP_011749110.1	DNA replication/repair protein RecF [Paracoccus denitrificans]	48	358	38.8	34	15	1.107	0.951	0.882	1	6.21	2.49	6.8	3.23	0.895917	0.752436	0.826465	0.970627	5	5	5	5	105.3	107.9	110.9	115.5
WP_011748062.1	DNA starvation/stationary phase protection protein Dps [Paracoccus denitrificans]	60	157	17.2	28	9	1.305	0.979	1.181	1.398	3.39	2	2.39	1.7	0.630322	0.974174	0.224019	0.234165	5	5	5	5	122.4	99.9	115.4	82
WP_011746763.1	DNA topoisomerase (ATP-hydrolyzing) subunit B [Paracoccus denitrificans]	50	812	89.6	280	46	1.001	0.944	1.106	1.091	1.84	1.89	1.26	1.48	0.996305	0.915249	0.546559	0.555852	5	5	5	5	117.6	88.8	106.1	93.7
WP_011748826.1	DNA topoisomerase IV subunit A [Paracoccus denitrificans]	50	747	82.6	163	43	0.63	0.692	0.972	0.777	2.1	4.67	1.26	4.1	0.136497	0.0290512	0.987277	0.407543	5	5	5	5	78.5	76.4	110.9	116.5
WP_011748130.1	DNA topoisomerase IV subunit B [Paracoccus denitrificans]	43	656	71.9	151	34	0.661	0.748	1.254	1.087	1.88	1.08	2.05	1.53	0.181933	0.106997	0.228033	0.567572	5	5	5	5	98.2	74.8	128.6	98.6
WP_011748953.1	DNA translocase FtsK [Paracoccus denitrificans]	49	894	96.2	183	43	0.505	0.772	1.31	0.825	2.05	1.14	1.32	1.51	0.0276528	0.168281	0.157161	0.564119	5	5	5	5	86	60.7	116.8	116.6
WP_011750178.1	DNA-3-methyladenine glycosylase 2 family protein [Paracoccus denitrificans]	49	207	22.3	13	8	1.214	1.14	0.56	0.739	5.05	6.1	8.04	10.12	0.938309	0.693333	0.0315948	0.425921	5	5	5	5	104.7	177.5	98.5	155.2
WP_011748313.1	DNA-3-methyladenine glycosylase I [Paracoccus denitrificans]	20	194	21.6	14	4	0.957	0.898	0.853	1.144	13.13	9.78	10.99	8.34	0.551039	0.522753	0.747311	0.636281	5	5	5	5	96	112.3	122.9	101.1
WP_011746752.1	DNA-binding protein [Paracoccus]	69	99	10.3	517	7	1.048	0.933	0.869	0.986	1.59	1.92	0.47	0.67	0.885743	0.979866	0.582576	0.868713	5	5	5	5	95.6	104.5	100.2	97.4
WP_011747124.1	DNA-directed RNA polymerase subunit alpha [Paracoccus denitrificans]	86	338	37.1	400	27	0.904	0.979	0.956	0.932	2.03	1.86	2.5	1.1	0.741901	0.703453	0.923805	0.944999	5	5	5	5	76.9	70	84.9	73.1
WP_011747092.1	DNA-directed RNA polymerase subunit beta [Paracoccus denitrificans]	67	1382	153.5	1259	96	0.661	0.814	1.177	0.883	2.67	1.2	1.03	0.81	0.182167	0.325184	0.367875	0.767839	5	5	5	5	96.1	77.5	118.9	119.7
WP_011747094.1	DNA-directed RNA polymerase subunit beta' [Paracoccus denitrificans]	70	1402	155.4	968	105	0.591	0.821	1.166	0.833	1.85	1.38	1.03	0.88	0.0905975	0.35864	0.392635	0.590904	5	5	5	5	87.5	67	111	114.9
WP_011747720.1	DNA-directed RNA polymerase subunit omega [Paracoccus denitrificans]	92	118	13.4	201	13	1.023	0.788	0.785	0.946	1.62	4.06	3.51	4.4	0.948342	0.222914	0.300011	0.995592	5	5	5	5	87.7	104.3	108.7	117.8
WP_011746852.1	DnaJ domain-containing protein [Paracoccus denitrificans]	44	304	33.4	65	13	1.154	0.662	0.38	0.633	3.12	5.02	2.36	2.83	0.651256	0.0363419	4.60049e-06	0.0905578	5	5	5	5	53	134.7	76.1	118.6
ABL71859.1	DNA-N1-methyladenine dioxygenase [Paracoccus denitrificans PD1222 PD1222]	33	218	23.7	11	6	1.131	0.862	0.952	1.486	10.81	8.9	6.34	5.9	0.970959	0.620101	0.893906	0.218797	5	5	5	5	105.5	112	128.9	80.2
WP_081465089.1	DNA-processing protein DprA [Paracoccus denitrificans]	29	304	33.4	25	10	1.171	1.053	0.973	0.941	1.92	5.43	2.71	2.25	0.998861	0.87834	0.806881	0.740021	5	5	5	5	98.5	106.1	94.2	98
WP_011749069.1	double-strand break repair helicase AddA [Paracoccus denitrificans]	23	1124	121.6	51	24	1.151	1.083	0.984	1.08	3.34	1.19	3.82	1.95	0.990004	0.721361	0.78835	0.885678	5	5	5	5	127	104.4	115.2	105.7
WP_011749070.1	double-strand break repair protein AddB [Paracoccus denitrificans]	26	980	107.2	54	27	1.175	0.916	0.858	1.022	2.71	2.81	2.99	1.62	0.757355	0.752064	0.609487	0.910048	5	5	5	5	102.4	109.5	103.4	94.4
ABL69875.1	drug resistance transporter, Bcr/CflA subfamily [Paracoccus denitrificans PD1222 PD1222]	9	404	42.9	10	4	0.632	0.826	1.02	0.71	4.14	6.77	3.86	10.05	0.137386	0.391603	0.616797	0.264067	5	5	5	5	70.4	71.4	113.6	157.8
WP_011747291.1	DsbA family oxidoreductase [Paracoccus denitrificans]	30	219	24.3	32	6	1.371	0.963	0.756	1.022	6.21	7.85	7.13	3.69	0.646821	0.794185	0.34308	0.973287	5	5	5	5	103.5	133.1	108.4	109
WP_011748113.1	DsbA family protein [Paracoccus denitrificans]	62	250	27.2	225	18	1.058	0.986	0.838	0.843	0.86	2.68	3.42	1.68	0.86202	0.667647	0.468201	0.626602	5	5	5	5	83.8	93.4	79.6	86
WP_011748382.1	DsbA family protein [Paracoccus denitrificans]	31	223	24.1	50	9	1.438	2.244	0.65	0.402	1.35	3.41	1.34	4.94	0.246423	8.86856e-06	0.0474176	0.00087622	5	5	5	5	106.5	97.3	38.5	87.7
WP_011751207.1	DsbA family protein [Paracoccus denitrificans]	34	209	23.5	28	8	1.042	1.189	0.459	0.561	6.48	4.72	13.84	7.78	0.715102	0.526968	0.00118214	0.0550279	5	5	5	5	70.3	152.3	56.9	109.6
WP_011750027.1	DsbA family protein [Paracoccus denitrificans]	43	205	21.8	33	8	1.576	2.026	0.415	0.323	1.88	2.72	5.45	4.54	0.15952	0.000475434	3.56494e-05	3.60779e-05	5	5	5	5	78.7	176.3	35.7	102.9
WP_011747729.1	DsbE family thiol:disulfide interchange protein [Paracoccus denitrificans]	44	172	18.5	32	8	1.154	1.074	0.954	1.042	3.03	3.72	1.86	2.08	0.781861	0.635534	0.981986	0.88904	5	5	5	5	90.5	103.2	104.1	93.9
WP_011750152.1	DSD1 family PLP-dependent enzyme [Paracoccus denitrificans]	37	387	41.8	42	15	1.138	0.89	0.84	1.05	2.85	2.23	2.84	2.15	0.69693	0.68621	0.512357	0.74457	5	5	5	5	91.2	108.9	105.3	96
WP_011748409.1	dTDP-4-dehydrorhamnose 3,5-epimerase [Paracoccus denitrificans]	37	193	21.2	23	7	0.996	1.01	0.643	0.678	2.18	5.48	6.03	6.85	0.748361	0.9795	0.0767013	0.157577	5	5	5	5	90.7	143.7	91.9	133.4
WP_011748407.1	dTDP-4-dehydrorhamnose reductase [Paracoccus denitrificans]	47	283	29.5	33	12	1.083	0.988	0.615	0.625	3.93	1.62	4.62	3.7	0.872614	0.946914	0.0435359	0.0872016	5	5	5	5	162.9	109	79.3	120.9
WP_011748408.1	dTDP-glucose 4,6-dehydratase [Paracoccus denitrificans]	30	345	38.4	26	10	0.934	0.977	0.671	0.716	3.48	3.76	2.65	2.75	0.530652	0.826653	0.110609	0.181726	5	5	5	5	83.1	126.6	82.8	113.3
WP_011748431.1	dTMP kinase [Paracoccus denitrificans]	72	199	21.7	54	17	1.445	1.121	0.879	1.074	3.15	2.6	3.19	4.41	0.296951	0.407838	0.68574	0.696862	5	5	5	5	113.9	115.7	107.6	65.5
WP_011748037.1	D-tyrosyl-tRNA(Tyr) deacylase [Paracoccus denitrificans]	45	149	15.9	26	7	1.124	0.775	0.696	0.931	2.35	4.41	2.3	4.57	0.973931	0.223898	0.199463	0.837688	5	5	5	5	87.1	104.7	96.2	82.5
WP_011748544.1	DUF1013 domain-containing protein [Paracoccus denitrificans]	85	248	27.4	219	19	0.844	0.957	0.952	0.807	2.53	4.45	2.99	1.98	0.58234	0.83166	0.910833	0.503707	5	5	5	5	102.7	111.8	101	120.8
WP_011750995.1	DUF1045 domain-containing protein [Paracoccus denitrificans]	35	226	25	20	7	2.001	0.916	1.111	2.594	4.22	11.48	4.25	9.05	0.228819	0.688513	0.386171	0.00150155	5	5	5	5	111.2	96.5	122.2	39.6
WP_011746968.1	DUF1127 domain-containing protein [Paracoccus denitrificans]	53	64	6.9	9	4	0.357	0.369	0.92	0.895	9.39	3.24	5.62	7.36	0.000685936	8.49655e-07	0.950196	0.644736	5	5	5	5	48	55.1	136.8	160.5
WP_011751165.1	DUF1127 domain-containing protein [Paracoccus denitrificans]	65	65	7.1	14	5	0.432	0.384	0.841	0.871	8.58	6.33	10.32	4.36	0.00923194	8.88868e-06	0.767589	0.55333	5	5	5	5	42.8	47.8	118.4	128
WP_011748493.1	DUF1150 domain-containing protein [Paracoccus denitrificans]	51	75	8.4	5	3	1	1.469	1.094	0.759	16.2	10.58	14.62	18.07	0.799537	0.217645	0.486419	0.56325	5	5	5	5	135.3	110.2	86.4	109.2
WP_011750331.1	DUF1153 domain-containing protein [Paracoccus denitrificans]	6	103	11.8	2	1	0.675	0.633	0.247	0.25	4.94	8.63	37.33	7.36	0.17863	0.189902	2.2223e-07	0.000116098	5	5	5	5	30.2	121.5	44.3	179.9
WP_011748850.1	DUF1178 family protein [Paracoccus denitrificans]	61	139	15.6	18	7	1.106	0.846	1.097	1.156	5.63	12.25	1.91	4.95	0.870845	0.38261	0.41647	0.670059	5	5	5	5	69.2	49.5	67	67.4
WP_011747569.1	DUF1190 domain-containing protein [Paracoccus denitrificans]	35	206	21.7	47	7	0.611	0.797	1.058	0.809	1.22	2.12	3.36	2.73	0.0478148	0.268043	0.499616	0.421159	5	5	5	5	90.6	83.6	109.9	132.9
WP_011750526.1	DUF1223 domain-containing protein [Paracoccus denitrificans]	22	363	38.6	27	10	1.043	1.414	0.915	0.626	5.24	3.79	4.52	5.72	0.771131	0.108302	0.947648	0.0745841	5	5	5	5	99.2	102.6	77.1	103
WP_011748571.1	DUF1269 domain-containing protein [Paracoccus denitrificans]	36	193	20.1	34	6	1.202	1.109	1.276	1.513	3	4.98	3.17	2.4	0.969302	0.712721	0.129105	0.191412	5	5	5	5	107	67.5	104	49.5
WP_011750133.1	DUF1285 domain-containing protein [Paracoccus denitrificans]	45	181	19.8	27	8	1.215	1.25	0.801	0.809	2.74	4.7	3.88	5.19	0.760961	0.268143	0.47335	0.448902	5	5	5	5	107.1	131.8	82	106.2
WP_011747438.1	DUF1330 domain-containing protein [Paracoccus denitrificans]	36	96	10.6	9	3	1.237	0.765	1.078	1.505	3.36	4.87	6.56	4.59	0.901335	0.263656	0.458371	0.175547	5	5	5	5	101.6	98.1	122.4	80.1
WP_011749944.1	DUF1330 domain-containing protein [Paracoccus denitrificans]	54	98	10.7	12	4	1.658	0.946	0.686	1.24	3.6	8.64	2.98	5.62	0.316823	0.749233	0.152765	0.522493	5	5	5	5	92.5	142.3	106.7	88.7
WP_011746944.1	DUF1330 domain-containing protein [Paracoccus denitrificans]	61	96	10.3	53	6	1.251	0.873	0.683	0.952	3.15	3.84	3.6	0.8	0.477053	0.643061	0.0883643	0.98529	5	5	5	5	109.5	132.7	111.9	101.5
WP_011748611.1	DUF1428 domain-containing protein [Paracoccus]	50	118	13.5	39	6	2.161	1.222	0.603	0.882	2.08	2.37	4.22	2.61	0.0731877	0.42155	0.039033	0.582108	5	5	5	5	74.8	135.9	67.6	64.8
WP_011750894.1	DUF1449 family protein [Paracoccus denitrificans]	18	240	25.3	7	3	0.792	0.615	0.665	0.797	25.26	15.01	24.23	3.67	0.501323	0.167792	0.292542	0.673951	5	5	5	5	53.8	82	85.3	101.6
WP_011748464.1	DUF1467 family protein [Paracoccus denitrificans]	9	86	9.2	3	1	0.419	0.531	0.895	0.665	6.57	7.98	7.68	8.05	0.0324496	0.0315468	0.916354	0.249561	5	5	5	5	59.6	66.6	112.4	154.2
WP_011749137.1	DUF1476 domain-containing protein [Paracoccus denitrificans]	61	104	11.7	49	9	2.604	1.265	1.545	2.957	2.68	7.34	2.87	2.21	0.0021753	0.0233346	0.0274709	2.06076e-06	5	5	5	5	152.7	103.3	112.5	23
WP_011748074.1	DUF1489 domain-containing protein [Paracoccus denitrificans]	71	140	15.5	30	9	1.155	0.838	0.808	0.996	2.44	2.11	4.69	3.48	0.971268	0.331593	0.525323	0.911148	5	5	5	5	80.2	88.9	95.5	79.6
WP_011746764.1	DUF1491 family protein [Paracoccus denitrificans]	39	111	12.5	8	5	0.257	0.688	0.616	0.184	10.33	5.08	7.88	12.74	0.00107705	0.266386	0.114593	1.61947e-05	5	5	5	5	93.6	135.6	80.8	440
WP_011748468.1	DUF1501 domain-containing protein [Paracoccus denitrificans]	20	393	41.8	10	6	1.869	1.275	0.831	0.852	6.4	7.17	7.58	4.26	0.295551	0.368205	0.715052	0.6704	5	5	5	5	133	146	98.1	63.7
WP_011750129.1	DUF1523 family protein [Paracoccus denitrificans]	31	219	25.4	15	6	1.134	1.001	1.355	1.262	5.69	7.22	6.58	1.93	0.89835	0.93167	0.073941	0.468409	5	5	5	5	114.2	86.3	117	81
WP_011748823.1	DUF1636 domain-containing protein [Paracoccus denitrificans]	28	102	10.9	4	2	0.727	1.258	1.256	0.668	8.36	15.69	8.06	16.84	0.376596	0.448176	0.202406	0.424316	5	5	5	5	121.4	96.9	98.7	147.9
WP_011748810.1	DUF1636 domain-containing protein [Paracoccus denitrificans]	26	117	12.3	7	2	0.857	0.678	0.753	0.936	5.1	10.19	5.17	7.36	0.441857	0.10801	0.438846	0.870239	5	5	5	5	70.3	88.5	104.2	119.1
WP_011748461.1	DUF167 domain-containing protein [Paracoccus denitrificans]	27	82	8.7	5	2	0.861	0.719	0.912	1.097	5.89	4	3.55	5.27	0.43917	0.176081	0.986042	0.721829	5	5	5	5	85.5	97.2	115.1	106.1
WP_036751458.1	DUF1674 domain-containing protein [Paracoccus]	72	57	6.4	20	6	1.055	1.005	1.158	0.83	2.95	5.27	6.48	3.46	0.942548	0.870572	0.282538	0.531222	5	5	5	5	96.1	103.4	93.9	85
WP_011748187.1	DUF177 domain-containing protein [Paracoccus denitrificans]	45	175	19	26	6	1.186	0.745	0.795	1.402	10.69	3.88	6.87	3.1	0.910598	0.143342	0.503478	0.229054	5	5	5	5	72.8	94.1	116	82.1
WP_011748469.1	DUF1800 domain-containing protein [Paracoccus denitrificans]	24	455	49.8	21	12	1.545	1.426	0.902	0.873	4.92	2.33	5.43	4.58	0.517372	0.196706	0.949364	0.642099	5	5	5	5	119.6	137.5	83.5	90.9
WP_011746676.1	DUF1801 domain-containing protein [Paracoccus denitrificans]	23	133	14.8	5	2	1.474	0.95	0.677	1.267	4.72	24.38	13.12	12.37	0.616738	0.935751	0.223696	0.497418	5	5	5	5	88.5	112.7	98.7	71.4
WP_011747662.1	DUF1826 domain-containing protein [Paracoccus denitrificans]	21	222	23.6	7	5	0.59	0.62	0.48	0.69	11.52	7.68	18.62	6.57	0.198133	0.158404	0.0264275	0.350752	5	5	5	5	58.3	119.8	100.1	141.8
WP_011747674.1	DUF1852 domain-containing protein [Paracoccus denitrificans]	47	327	37.6	36	13	0.551	0.435	0.725	0.833	5.59	3.71	4.69	2.31	0.025871	5.80108e-05	0.256689	0.524538	5	5	5	5	57.5	75.8	141.2	137.4
WP_011747200.1	DUF192 domain-containing protein [Paracoccus denitrificans]	37	164	17.8	11	4	0.67	0.915	0.711	0.556	6.14	2.54	9.59	7.75	0.247817	0.766245	0.328016	0.135117	5	5	5	5	92.3	109.6	75.5	153.4
WP_011747601.1	DUF21 domain-containing protein [Paracoccus denitrificans]	23	450	48.6	21	10	0.622	0.956	1.133	0.715	5.91	1.81	2.07	3.69	0.11147	0.830691	0.346683	0.233977	5	5	5	5	122	98.3	108	142.4
WP_011748966.1	DUF2125 domain-containing protein [Paracoccus denitrificans]	40	516	54.3	259	16	0.596	0.831	1.4	1.053	1.9	4.62	1.35	3.24	0.0954058	0.405729	0.0832141	0.659621	5	5	5	5	104.4	71.7	124.3	110
WP_011747592.1	DUF2155 domain-containing protein [Paracoccus denitrificans]	34	163	17.4	18	5	1.465	1.188	0.877	1.003	4.36	3.66	10.94	3.13	0.571896	0.54465	0.818069	0.940926	5	5	5	5	77.7	113	78	140.7
WP_011746468.1	DUF2200 domain-containing protein [Paracoccus denitrificans]	16	117	13.4	7	2	0.965	1.545	1.917	1.131	14.76	7.82	8.15	2.69	0.679319	0.134981	0.00255101	0.64225	5	5	5	5	211.8	102.3	131.7	134.6
WP_011749886.1	DUF2218 domain-containing protein [Paracoccus denitrificans]	61	98	11.2	38	6	2.125	0.982	0.994	1.969	4.96	2.99	4.02	3.91	0.0447889	0.967169	0.768456	0.0171701	5	5	5	5	121.3	114.9	120	59.5
WP_011747585.1	DUF2237 domain-containing protein [Paracoccus denitrificans]	35	124	13.4	9	4	1.539	1.099	1.163	2.01	5.54	4.46	2.13	2.96	0.580302	0.774675	0.302617	0.0355239	5	5	5	5	130.1	111.9	122.3	68
WP_011746479.1	DUF2285 domain-containing protein [Paracoccus denitrificans]	54	87	10	10	5	2.285	1.245	1.11	1.596	4.31	12.7	2.78	2.84	0.104043	0.322539	0.399022	0.227001	5	5	5	5	91.4	77.3	103.1	68.5
WP_024845688.1	DUF2285 domain-containing protein [Paracoccus]	9	86	10.3	2	1	1.951	1.14	0.864	1.51	8.38	7.81	8.95	6.18	0.238474	0.642843	0.841081	0.172864	5	5	5	5	116	132.6	103.5	68.6
WP_011749973.1	DUF2312 domain-containing protein [Paracoccus denitrificans]	54	83	9.6	14	6	0.658	0.879	1.123	0.701	5.43	9.5	5.3	4.87	0.184989	0.546913	0.368266	0.285326	5	5	5	5	68.9	62.8	84.8	93.9
WP_011747842.1	DUF2326 domain-containing protein [Paracoccus denitrificans]	26	653	73.2	38	19	1.116	1.149	1	0.933	3.51	1.74	4.31	2.16	0.957306	0.471534	0.733864	0.732191	5	5	5	5	111.2	109.1	85.5	100
WP_011747586.1	DUF2332 domain-containing protein [Paracoccus denitrificans]	46	350	37.8	35	15	0.963	0.901	1.085	1.183	1.65	1.82	1.35	4.46	0.604211	0.663717	0.426701	0.549591	5	5	5	5	112.7	101.7	128.4	98.6
WP_011748837.1	DUF2478 domain-containing protein [Paracoccus denitrificans]	65	171	18	68	10	1.204	0.996	1.193	1.238	1.9	1.5	2.72	1.28	0.724314	0.825848	0.249409	0.402569	5	5	5	5	133.7	98.7	133.8	73.8
WP_011747846.1	DUF262 domain-containing protein [Paracoccus denitrificans]	35	640	72	62	24	1.23	1.116	0.9	0.919	1.48	1.93	4.86	0.8	0.674091	0.485903	0.832741	0.80162	5	5	5	5	106.3	113.4	88.6	101.2
WP_011746949.1	DUF2842 domain-containing protein [Paracoccus]	14	70	8	6	3	0.966	0.936	1.234	1.164	5.33	3.62	4.5	5.39	0.588613	0.69423	0.21435	0.614176	5	5	5	5	112.6	87.4	119.2	149.4
WP_041529766.1	DUF2849 domain-containing protein [Paracoccus denitrificans]	61	109	12	41	8	0.767	0.753	0.714	0.721	3.67	2.33	2.73	2.95	0.391787	0.150234	0.174053	0.254665	5	5	5	5	80.7	112.2	94.2	149.4
WP_011749121.1	DUF2852 domain-containing protein [Paracoccus denitrificans]	15	137	15.8	3	2	1.069	0.865	0.932	1.245	5.81	14.08	9.06	13.12	0.923068	0.712068	0.997002	0.532535	5	5	5	5	82.3	91.2	100.4	86.2
WP_011748964.1	DUF2853 family protein [Paracoccus denitrificans]	71	113	12.4	50	10	3.027	1.57	0.948	1.776	2.51	4.85	2.49	1.82	0.000388084	0.000583764	0.925559	0.0150992	5	5	5	5	92.4	89.3	53.3	27.5
WP_011748249.1	DUF2948 family protein [Paracoccus denitrificans]	30	159	17.6	40	9	1.612	0.948	0.973	1.648	3.03	4.31	3.19	1.06	0.127136	0.886733	0.990756	0.0209785	5	5	5	5	114.9	110.2	123	67.3
WP_011748991.1	DUF3035 domain-containing protein [Paracoccus denitrificans]	45	190	20.3	35	10	1.004	1.084	1.229	1.212	3.96	4.16	5.4	3.53	0.932003	0.467512	0.192867	0.402575	5	5	5	5	117.7	93.4	109.2	102.4
WP_011747265.1	DUF305 domain-containing protein [Paracoccus denitrificans]	45	117	13	37	4	3.071	2.663	1.04	1.123	3.82	11.61	2.92	3.87	0.000409211	3.06024e-11	0.757797	0.586556	5	5	5	5	186.4	134	57.8	36.6
WP_011746489.1	DUF3363 domain-containing protein [Paracoccus denitrificans]	3	578	64.5	4	2	0.561	0.615	0.858	0.762	7.95	13.67	37.99	25.93	0.177758	0.179031	0.874753	0.640888	5	5	5	5	61.6	71.8	102	133.8
WP_011750730.1	DUF3553 domain-containing protein [Paracoccus]	42	59	6.5	9	2	1.353	1.117	0.873	1.132	7.64	3.98	5.42	3.4	0.670936	0.664075	0.788721	0.685484	5	5	5	5	116.2	134.2	106.4	99.6
WP_011750217.1	DUF3572 domain-containing protein [Paracoccus denitrificans]	26	89	9.3	9	2	1.559	0.716	0.666	1.41	4.43	6.61	6.35	2.89	0.549308	0.280835	0.20801	0.343879	5	5	5	5	83.4	128	125.8	77.7
WP_011749039.1	DUF3576 domain-containing protein [Paracoccus denitrificans]	39	169	17.6	63	10	0.88	0.997	1.059	0.791	2.94	3.5	2.1	2.94	0.676247	0.609058	0.690753	0.452303	5	5	5	5	65.3	61.5	67.6	95.5
WP_011748986.1	DUF3775 domain-containing protein [Paracoccus denitrificans]	19	123	13.6	5	2	2.13	1.224	2.096	2.515	5.59	16.19	1.6	3.84	0.14871	0.369889	0.00018474	0.00241427	5	5	5	5	184.3	87.7	145.6	46.3
WP_011750076.1	DUF3883 domain-containing protein [Paracoccus denitrificans]	8	278	31.6	4	2	1.719	1.009	0.675	1.172	23.89	12.74	12.7	6.68	0.394052	0.975985	0.204835	0.560062	5	5	5	5	105.5	143.4	105.3	90.1
WP_041530720.1	DUF4111 domain-containing protein [Paracoccus denitrificans]	29	261	28.5	18	7	1.644	1.126	1.076	1.341	4.88	5.47	8.94	6.16	0.451705	0.69196	0.467004	0.317599	5	5	5	5	121.6	115.1	111.7	94.7
WP_011749051.1	DUF4139 domain-containing protein [Paracoccus denitrificans]	67	545	58.4	254	34	1.505	1.049	0.823	1.111	3.62	1.95	3.51	1.39	0.191723	0.374229	0.417351	0.506843	5	5	5	5	103.9	109.2	87.3	72.3
WP_011748482.1	DUF4147 domain-containing protein [Paracoccus denitrificans]	33	408	40.5	47	11	1.562	1.102	0.77	1.098	1.45	5.32	2.11	5.26	0.154121	0.319312	0.259759	0.61266	5	5	5	5	104.2	131.8	90.4	83.2
WP_011747235.1	DUF4167 domain-containing protein [Paracoccus denitrificans]	48	262	29.1	52	9	0.99	0.966	1.156	1.116	4.56	4.23	3.73	2.44	0.96766	0.777039	0.414862	0.494245	5	5	5	5	129	96.8	145.1	72.4
WP_041529936.1	DUF4170 domain-containing protein [Paracoccus denitrificans]	75	81	9.3	34	6	1.067	0.778	1.038	1.325	3.61	6.86	2.64	7.47	0.919804	0.229831	0.589838	0.238762	5	5	5	5	80.1	89.2	149.9	74.2
WP_011749918.1	DUF4174 domain-containing protein [Paracoccus denitrificans]	22	175	19.3	14	5	1.222	0.936	0.974	1.285	3.94	5.06	4.27	3.7	0.873442	0.705742	0.773667	0.389696	5	5	5	5	131.6	126.4	134.3	104.1
WP_011748218.1	DUF4177 domain-containing protein [Paracoccus denitrificans]	82	163	17.5	72	11	1.377	1.012	0.961	1.076	5.05	2.26	4.83	1.45	0.308055	0.617826	0.945826	0.681171	5	5	5	5	96.8	112.5	98.8	87.1
WP_011748617.1	DUF4202 domain-containing protein [Paracoccus denitrificans]	61	187	21.3	86	10	1.462	0.842	0.769	1.376	1.43	4.85	0.74	5.2	0.233676	0.464015	0.268396	0.163859	5	5	5	5	76.9	103.6	85	66.1
WP_011746604.1	DUF4326 domain-containing protein [Paracoccus denitrificans]	8	116	13	3	1	0.421	2.376	1.299	0.228	11.02	4.22	12.81	11.5	0.0526967	0.00964487	0.197639	0.000333705	5	5	5	5	141.2	108.7	58.3	258.3
WP_011751259.1	DUF4422 domain-containing protein [Paracoccus denitrificans]	23	299	33.5	12	8	2.265	0.739	1.06	2.49	8.28	5.83	3.34	5.86	0.173827	0.273578	0.525549	0.0112104	5	5	5	5	120.1	113.6	178.3	90.2
WP_011748490.1	DUF465 domain-containing protein [Paracoccus denitrificans]	28	72	8.3	37	2	0.975	0.86	1.059	1.308	7.41	12.5	9.11	7.7	0.745083	0.676392	0.543876	0.464409	5	5	5	5	96.5	90.8	114.6	91.6
WP_011749881.1	DUF465 domain-containing protein [Paracoccus denitrificans]	46	80	8.9	75	5	0.93	0.884	0.838	0.816	1.23	2.83	3.17	2.99	0.80975	0.70883	0.469871	0.532369	5	5	5	5	95.2	107.9	100.7	118
WP_011746659.1	DUF475 domain-containing protein [Paracoccus denitrificans]	2	364	39.9	2	1	1.331	1.62	1.074	0.887	3.84	8.91	2.49	6.65	0.783167	0.103804	0.479575	0.809038	5	5	5	5	101.7	94.7	61.9	69.9
WP_011747869.1	DUF481 domain-containing protein [Paracoccus denitrificans]	58	306	33.6	204	19	1.55	1.469	0.997	0.951	1.06	1.75	2.36	3.08	0.1618	0.000742248	0.914023	0.988896	5	5	5	5	122.9	120.5	77.7	78.2
WP_011748780.1	DUF484 family protein [Paracoccus denitrificans]	37	236	25.8	55	11	1.187	0.992	1.004	1.184	2.37	3.1	2.71	4.58	0.606768	0.841527	0.840104	0.458637	5	5	5	5	102.7	100.3	94.9	91.1
WP_011750441.1	DUF485 domain-containing protein [Paracoccus denitrificans]	29	102	11.6	17	3	1.119	0.679	0.897	1.393	5.29	4.7	4.46	4.74	0.887665	0.0734365	0.897063	0.274591	5	5	5	5	90.1	101.9	114.8	80.5
WP_011747006.1	DUF488 domain-containing protein [Paracoccus denitrificans]	45	115	13.4	10	5	1.277	0.963	1.23	1.457	6.92	2.06	3.2	5.4	0.876167	0.83736	0.202704	0.225659	5	5	5	5	106.1	86.4	103.8	69.8
WP_011748958.1	DUF490 domain-containing protein [Paracoccus denitrificans]	50	1501	157.6	279	75	1.047	0.939	1.121	1.268	2.34	1.84	1.91	1.87	0.887468	0.944484	0.503584	0.224024	5	5	5	5	108.5	91.6	119.3	86.2
WP_011746439.1	DUF4910 domain-containing protein [Paracoccus denitrificans]	58	443	50	305	26	0.932	0.802	1.053	1.145	2.24	3.33	0.76	1.55	0.816703	0.276185	0.713689	0.430426	5	5	5	5	114.5	89.9	122.4	97.6
WP_041530811.1	DUF521 domain-containing protein [Paracoccus denitrificans]	13	561	58.8	11	7	0.047	0.199	0.932	0.464	9.29	1.61	7.01	9.7	1.77636e-15	2.80825e-08	0.892605	0.0114877	5	5	5	5	33.1	36.1	85.5	374.9
WP_011747078.1	DUF533 domain-containing protein [Paracoccus denitrificans]	53	315	31.3	87	12	1.305	1.115	0.96	1.074	2.02	1.95	2.31	1.7	0.489328	0.470877	0.938993	0.736402	5	5	5	5	110.4	106.6	102.5	88.3
WP_041530248.1	DUF5333 domain-containing protein [Paracoccus denitrificans]	40	132	14.7	8	5	1.086	1.974	0.895	0.55	6.67	5.17	7.85	9.71	0.866979	0.0228453	0.966799	0.0958198	5	5	5	5	117.2	131.9	66.4	114.3
WP_011748222.1	DUF541 domain-containing protein [Paracoccus denitrificans]	55	281	28.9	180	16	1.37	1.048	0.933	1.187	2.25	6.2	5.34	2.19	0.316158	0.376339	0.832419	0.346698	5	5	5	5	106.5	116.2	90.1	86.5
WP_011747306.1	DUF550 domain-containing protein [Paracoccus denitrificans]	25	266	29.9	7	5	0.501	1	1.405	0.793	11.74	16.15	4.34	17.6	0.100155	0.934739	0.0778888	0.705373	5	5	5	5	124	80.5	126.4	153
WP_011750135.1	DUF58 domain-containing protein [Paracoccus denitrificans]	36	289	31	35	10	1.211	1.112	0.768	0.908	2.74	3.89	3.91	6.55	0.775032	0.5849	0.327538	0.69054	5	5	5	5	104.6	134.1	85.8	92
WP_011751167.1	DUF72 domain-containing protein [Paracoccus denitrificans]	25	264	29.4	12	5	1.238	0.91	0.918	1.273	2.82	2.26	4.77	2.37	0.891636	0.646312	0.953505	0.373088	5	5	5	5	91	105.4	113.6	62.5
WP_086000159.1	DUF721 domain-containing protein [Paracoccus denitrificans]	41	167	17.8	17	6	0.558	1.138	0.872	0.47	4.72	7.67	4.98	5.19	0.0638422	0.624681	0.847087	0.010504	5	5	5	5	75.7	82.9	73	148.8
WP_011748651.1	DUF779 domain-containing protein [Paracoccus denitrificans]	8	118	12.8	3	1	0.405	1.083	1.665	0.634	10.31	4.55	13.19	2.91	0.0400785	0.762476	0.0343772	0.255406	5	5	5	5	155.1	93.2	143.2	223.9
WP_011748475.1	DUF808 domain-containing protein [Paracoccus denitrificans]	30	322	33.5	27	9	0.65	0.78	1.314	1.21	2.14	4.01	1.18	4.83	0.108054	0.235719	0.0895666	0.416864	5	5	5	5	88	63.5	118.2	99.7
WP_011747699.1	DUF853 family protein [Paracoccus denitrificans]	48	524	56.1	152	27	1.055	1.026	0.9	0.873	2.79	2.59	1.75	1.69	0.867725	0.466699	0.70134	0.732758	5	5	5	5	107.1	105	93	100.7
WP_011747561.1	DUF882 domain-containing protein [Paracoccus denitrificans]	50	186	20.4	36	9	0.68	0.91	0.678	0.638	3.68	2.21	4.6	5.14	0.105246	0.593502	0.153831	0.0998985	5	5	5	5	80.4	114.7	88.8	130.8
WP_011747713.1	DUF883 family protein [Paracoccus denitrificans]	48	142	15.9	39	10	1.272	1.02	0.957	1.151	1.75	3.7	2.94	3.22	0.555986	0.824756	0.918001	0.580705	5	5	5	5	80.9	96	76.7	72.3
WP_011746957.1	DUF924 domain-containing protein [Paracoccus denitrificans]	36	193	21.7	28	7	2.934	1.034	0.916	2.564	4.63	6.66	5.99	5.07	0.000809589	0.698928	0.83481	0.000834624	5	5	5	5	113.2	123.9	101.4	44
WP_011747002.1	DUF934 domain-containing protein [Paracoccus denitrificans]	50	123	13.9	85	8	0.939	0.868	0.726	0.746	0.86	1.13	2.14	1.74	0.833326	0.601457	0.162393	0.319378	5	5	5	5	88.6	121.1	97.6	131.5
WP_011750215.1	DUF983 domain-containing protein [Paracoccus denitrificans]	12	139	14.8	4	1	0.584	1.06	1.289	0.656	21.92	11.53	16.16	7.72	0.197853	0.833689	0.21416	0.360408	5	5	5	5	85.9	75.1	81.3	123.9
WP_011748236.1	dUTP diphosphatase [Paracoccus denitrificans]	78	153	16.1	64	11	1.044	1.025	0.808	0.808	2.33	3.33	6.62	5.84	0.895329	0.633632	0.38108	0.463972	5	5	5	5	85.9	107.2	90.5	105.1
WP_011750248.1	Dyp-type peroxidase [Paracoccus denitrificans]	38	340	36.5	36	11	1.475	0.822	0.813	1.433	2.88	6.26	3.15	5.54	0.474302	0.281586	0.542154	0.21301	5	5	5	5	103.6	123	123.2	83.1
WP_011748704.1	EamA family transporter RarD [Paracoccus denitrificans]	10	303	32.1	6	3	0.838	0.791	0.819	0.837	15.25	5	11.76	15.32	0.559112	0.531491	0.710579	0.752757	5	5	5	5	87.2	106.5	108.8	129.9
WP_011746634.1	ectoine hydrolase DoeA [Paracoccus denitrificans]	21	393	43.5	9	7	1.994	1.125	0.854	1.358	3.64	5.42	5.45	5.44	0.278662	0.679477	0.808168	0.398106	5	5	5	5	123.6	144.1	98.3	73.9
WP_011746627.1	ectoine/hydroxyectoine ABC transporter ATP-binding protein EhuA [Paracoccus denitrificans]	19	261	29.1	10	4	1.954	1.806	1.306	1.65	6.88	13.11	5.53	9.16	0.257287	0.019376	0.10275	0.195761	5	5	5	5	171.2	116.2	102.6	48.5
WP_011746628.1	ectoine/hydroxyectoine ABC transporter substrate-binding protein EhuB [Paracoccus denitrificans]	31	281	29.4	12	7	1.847	1.653	0.576	0.656	2.61	16.34	2.57	13.85	0.271412	0.0536597	0.0280816	0.355535	5	5	5	5	79	124.3	43.2	66.3
WP_011749215.1	efflux RND transporter periplasmic adaptor subunit [Paracoccus denitrificans]	50	397	41.5	75	17	0.691	0.976	1.061	0.719	2.26	2.5	0.94	2.93	0.23302	0.774468	0.665746	0.236356	5	5	5	5	101	84.9	99.1	89.4
WP_011749695.1	efflux RND transporter periplasmic adaptor subunit [Paracoccus denitrificans]	22	390	41.1	19	9	1.617	2.484	1.048	1.086	3.42	5.05	5.6	5.57	0.436807	6.17868e-05	0.558305	0.784455	5	5	5	5	185.1	123.9	81.2	69.8
WP_011750121.1	efflux RND transporter periplasmic adaptor subunit [Paracoccus denitrificans]	50	389	39.8	45	17	1.281	1.083	1	1.073	3.25	5.02	2.13	3.35	0.624954	0.611968	0.743771	0.791853	5	5	5	5	123.7	109.5	113.5	89
WP_011749693.1	efflux RND transporter periplasmic adaptor subunit [Paracoccus denitrificans]	46	401	41.5	60	18	1.111	1.219	0.92	0.806	1.73	1.5	2.24	1.88	0.74075	0.119911	0.816376	0.467092	5	5	5	5	111.8	115.9	85.7	110.2
WP_011748996.1	efflux RND transporter periplasmic adaptor subunit [Paracoccus denitrificans]	41	389	40.6	36	12	1.68	1.263	0.904	1.091	6.03	7.79	2.96	1.67	0.11163	0.167749	0.778879	0.705441	5	5	5	5	118	134.9	100.8	85.3
WP_011748934.1	efflux RND transporter periplasmic adaptor subunit [Paracoccus denitrificans]	40	366	38.2	48	13	1.198	1.004	0.869	1.166	2.16	3.16	4.46	2.12	0.775578	0.933987	0.754825	0.553703	5	5	5	5	88.5	117.8	96.3	110.5
WP_011749564.1	efflux RND transporter periplasmic adaptor subunit [Paracoccus]	37	381	40.4	17	11	0.962	0.927	0.971	0.969	5.02	3.34	6.46	5.95	0.623777	0.726779	0.777591	0.850818	5	5	5	5	83.6	81.7	91.3	93.8
WP_011748935.1	efflux RND transporter permease subunit [Paracoccus denitrificans]	34	1031	112	78	35	0.932	0.909	1.203	1.161	3.85	4.56	0.8	2.06	0.562232	0.728205	0.205928	0.57322	5	5	5	5	103.5	84.7	118.5	97.4
WP_011750122.1	efflux RND transporter permease subunit [Paracoccus denitrificans]	15	1018	108.2	32	17	0.689	0.94	1.114	0.804	1.88	2.21	4.1	3.73	0.125477	0.678358	0.384826	0.416763	5	5	5	5	101.8	90.7	96.3	139.9
WP_011749697.1	efflux transporter outer membrane subunit [Paracoccus denitrificans]	12	458	47.7	7	5	0.904	1.053	0.651	0.516	8.16	9.32	1.08	20.39	0.641536	0.823468	0.189813	0.125069	5	5	5	5	54.1	87.1	43.3	84.8
ABL69877.1	efflux transporter, RND family, MFP subunit [Paracoccus denitrificans PD1222 PD1222]	30	451	47.1	81	13	1.286	1.209	1.278	1.284	3.84	5.19	2.77	3.59	0.449397	0.126514	0.139732	0.282108	5	5	5	5	133.7	96.3	109.6	72.4
ABL70740.1	efflux transporter, RND family, MFP subunit [Paracoccus denitrificans PD1222 PD1222]	31	391	40.3	43	12	1.151	0.957	0.91	1.019	4.05	3.2	2.58	2.83	0.964615	0.835632	0.909644	0.963042	5	5	5	5	107.7	114.8	115.8	103.6
WP_011747949.1	EF-P lysine aminoacylase GenX [Paracoccus denitrificans]	39	348	39	27	11	1.116	0.846	1.261	1.842	2.19	2.56	1.71	2.27	0.904835	0.404033	0.137509	0.0288387	5	5	5	5	118.3	88.2	142.8	83
WP_011748831.1	electron transfer flavoprotein subunit alpha [Paracoccus denitrificans]	42	308	31.3	157	12	1.067	0.894	1.184	1.284	4.3	4.9	1.43	4.79	0.840432	0.767944	0.353373	0.205494	5	5	5	5	104.9	89.2	102.5	75.7
WP_011748830.1	electron transfer flavoprotein subunit beta/FixA family protein [Paracoccus denitrificans]	79	252	26.6	316	23	1.471	0.908	1.223	1.969	3.47	1.79	3.94	3.11	0.217929	0.860665	0.277943	0.00228821	5	5	5	5	104.3	99.3	125.6	66
WP_011746772.1	electron transfer flavoprotein-ubiquinone oxidoreductase [Paracoccus denitrificans]	65	548	59.2	148	34	0.9	0.936	0.974	0.92	1.78	0.52	1.29	0.94	0.731354	0.960378	0.99504	0.902325	5	5	5	5	117	110	116.1	117.6
ABL70864.1	electron transport protein SCO1/SenC [Paracoccus denitrificans PD1222 PD1222]	42	216	23.7	20	6	0.944	0.857	0.955	1.04	5.2	4.73	5.64	4.21	0.581156	0.501044	0.831794	0.795755	5	5	5	5	95.3	101.4	103.4	104.6
WP_011750643.1	elongation factor 4 [Paracoccus denitrificans]	35	614	68.6	120	20	0.577	0.692	1.073	0.807	1.21	0.69	2.03	0.56	0.0767067	0.0393806	0.645938	0.499109	5	5	5	5	77.7	69.6	98.3	127.2
WP_011747099.1	elongation factor G [Paracoccus denitrificans]	80	707	78.3	1303	53	0.766	0.861	1.11	0.939	1.36	1.87	1.76	0.75	0.388539	0.568076	0.535268	0.970645	5	5	5	5	102.9	83	118.7	116.4
WP_041529873.1	elongation factor P [Paracoccus denitrificans]	64	188	20.7	106	10	0.967	0.832	0.934	1.002	2.51	3.7	1.7	1.09	0.909688	0.412319	0.838908	0.814867	5	5	5	5	106.9	107.2	94.6	93.1
WP_011749018.1	elongation factor P [Paracoccus denitrificans]	50	187	21	43	10	0.784	0.882	0.91	0.804	1.82	3.57	2.4	2.41	0.429971	0.706562	0.74228	0.465649	5	5	5	5	87.1	90.2	113.2	101.1
WP_011749961.1	elongation factor Ts [Paracoccus denitrificans]	92	296	31.3	571	31	0.783	0.857	0.832	0.787	1.28	1.81	0.93	1.79	0.427709	0.547382	0.449776	0.437225	5	5	5	5	74.2	89.6	91.3	114.6
WP_011747079.1	elongation factor Tu [Paracoccus denitrificans]	87	391	42.9	2157	32	0.988	0.926	0.837	0.907	0.92	2.27	1.5	1.34	0.9631	0.9736	0.463971	0.854097	5	5	5	5	98.9	120.2	127.4	120.6
WP_011749177.1	endolytic transglycosylase MltG [Paracoccus denitrificans]	51	392	42.4	109	18	0.644	0.865	1.27	0.912	4.47	4.19	3.98	3.07	0.155958	0.567046	0.167934	0.802509	5	5	5	5	80.2	72.3	99.6	109
WP_011750293.1	endonuclease [Paracoccus denitrificans]	36	260	28.6	22	10	1.435	1.09	0.672	0.821	4.03	7.72	6.1	3.92	0.558537	0.754194	0.132557	0.41209	5	5	5	5	121.2	135.2	115	92.1
WP_011749148.1	endonuclease III [Paracoccus denitrificans]	32	222	24.9	25	9	0.929	0.737	0.783	1.104	2.1	2.3	2.74	2.89	0.49753	0.141398	0.452003	0.811867	5	5	5	5	67.8	92.8	102	124.5
WP_011748803.1	endonuclease/exonuclease/phosphatase family protein [Paracoccus denitrificans]	17	350	37.1	7	6	0.869	1.293	0.765	0.483	4	7.11	5.15	11.82	0.527933	0.404731	0.493479	0.0975872	5	5	5	5	110.9	137.8	73.9	150.2
WP_011749845.1	endopeptidase La [Paracoccus denitrificans]	57	805	88.9	363	49	0.84	0.874	0.975	0.947	0.43	1.6	0.74	0.93	0.572269	0.645931	0.999057	0.996719	5	5	5	5	103.8	93.6	109.7	115.1
ABL73153.1	Endoribonuclease L-PSP [Paracoccus denitrificans PD1222 PD1222]	31	132	14.6	20	5	1.249	1.411	0.857	0.844	9.09	3.62	5.92	5.43	0.760416	0.122286	0.72767	0.463557	5	5	5	5	69.7	269	28.7	63
WP_011747070.1	energy transducer TonB [Paracoccus denitrificans]	39	282	30.3	43	9	1.167	1.132	0.704	0.677	2.62	3.96	5.41	1.75	0.625248	0.293189	0.115381	0.154845	5	5	5	5	94.9	123.9	79	89.7
WP_011751250.1	energy-coupling factor transporter transmembrane protein EcfT [Paracoccus denitrificans]	7	205	22.2	6	2	0.819	0.939	0.879	0.756	9.19	9.24	5.62	3.96	0.431448	0.78468	0.89484	0.476871	5	5	5	5	106.3	120.8	108.6	142.1
WP_011748297.1	energy-dependent translational throttle protein EttA [Paracoccus denitrificans]	51	551	61.3	305	34	0.796	0.878	1.128	0.982	2.48	2.11	1.98	4.06	0.460396	0.672917	0.486463	0.8825	5	5	5	5	100.7	78.2	106.6	95.9
WP_011747946.1	enoyl-ACP reductase [Paracoccus denitrificans]	57	262	28	163	14	1.146	1.032	1.174	1.21	2.14	2.77	1.15	1.13	0.666965	0.443101	0.373518	0.307465	5	5	5	5	134.3	99.5	120.8	67.5
WP_011747197.1	enoyl-ACP reductase FabI [Paracoccus denitrificans]	67	275	29.6	192	18	1.212	0.896	0.965	1.355	2.25	1.47	3.37	1.24	0.540988	0.780325	0.960775	0.135879	5	5	5	5	96.9	109.1	118.5	101.2
WP_011749179.1	enoyl-CoA hydratase [Paracoccus denitrificans]	36	256	27.5	32	8	5.338	3.888	1.043	1.813	1.07	10.84	2	6.44	5.61764e-07	1.90181e-12	0.64868	0.0568457	5	5	5	5	167.4	157.1	44.5	29.5
WP_011749241.1	enoyl-CoA hydratase [Paracoccus denitrificans]	27	266	28.1	39	9	1.411	1.22	1.027	1.2	2.78	2.87	3.48	4.94	0.429053	0.250804	0.69173	0.518269	5	5	5	5	132.5	119.8	109.2	67.7
WP_011750738.1	enoyl-CoA hydratase [Paracoccus denitrificans]	52	258	28	95	14	1.046	0.893	0.904	1.045	3.32	3.8	1.9	2.77	0.890484	0.767136	0.718899	0.681791	5	5	5	5	107.2	108	125.9	91.7
WP_011750213.1	enoyl-CoA hydratase [Paracoccus denitrificans]	22	256	27	18	5	1.978	1.229	0.739	1.146	4.14	4.64	9.57	6.76	0.212468	0.431876	0.349023	0.615818	5	5	5	5	73	148.8	81.4	75.9
WP_011749479.1	enoyl-CoA hydratase [Paracoccus denitrificans]	64	267	28.3	50	15	1.185	1.166	0.572	0.546	2.92	3.09	6.13	7.17	0.677267	0.438553	0.0116776	0.0323168	5	5	5	5	80.6	144.8	72.9	122.9
WP_011751308.1	enoyl-CoA hydratase family protein [Paracoccus denitrificans]	21	270	29.1	10	7	1.953	1.344	0.98	1.164	8.77	5.29	4.41	8.59	0.213344	0.23032	0.808518	0.644202	5	5	5	5	122.2	113.5	112.2	88
WP_011750706.1	enoyl-CoA hydratase/isomerase family protein [Paracoccus denitrificans]	31	335	35.8	33	8	1.381	1.244	1.114	1.271	3.9	5.66	1.86	4.03	0.547324	0.277131	0.387273	0.416511	5	5	5	5	100.4	85.3	82.6	67.3
WP_011751210.1	enoyl-CoA hydratase/isomerase family protein [Paracoccus denitrificans]	7	272	29.5	5	2	1.207	1.447	0.769	0.485	9.71	21.2	12.45	21.69	0.896802	0.23808	0.541721	0.0880659	5	5	5	5	124.6	173.6	44.5	105.6
WP_041529786.1	entericidin A/B family lipoprotein [Paracoccus denitrificans]	19	47	4.9	3	1	0.658	0.959	0.959	0.685	17.04	21.16	9.92	21.01	0.29801	0.969368	0.808653	0.450256	5	5	5	5	27.2	27.9	28.2	41.1
ABL72109.1	ErfK/YbiS/YcfS/YnhG family protein [Paracoccus denitrificans PD1222 PD1222]	39	169	18.2	25	8	0.946	1.462	0.92	0.613	3.33	2.9	4.74	3.37	0.852757	0.0194629	0.835852	0.0910599	5	5	5	5	114.8	127.5	75.8	133.6
WP_011747632.1	ETC complex I subunit [Paracoccus denitrificans]	88	103	12	94	11	1.066	1.122	1.033	0.927	1.45	6.63	4.51	4.54	0.841775	0.165279	0.782095	0.928716	5	5	5	5	106.3	90.2	94.9	112.3
WP_011748290.1	EVE domain-containing protein [Paracoccus denitrificans]	50	141	15.9	61	8	1.324	0.948	1.036	1.16	4.41	2.01	2.79	4.06	0.370881	0.936232	0.772532	0.479392	5	5	5	5	105.3	101	104.5	107.1
WP_011747029.1	ExbD/TolR family protein [Paracoccus denitrificans]	6	154	16.3	7	1	0.95	0.916	0.626	0.679	10.15	4.09	16.59	4.07	0.624362	0.740428	0.141432	0.256588	5	5	5	5	83	121.9	90.6	134.2
WP_011748538.1	excinuclease ABC subunit UvrA [Paracoccus denitrificans]	58	959	105.1	195	55	0.794	0.853	0.714	0.669	2.09	4.05	1.79	0.96	0.455275	0.524487	0.136312	0.146396	5	5	5	5	86.8	111.4	98.7	128.7
WP_041529863.1	excinuclease ABC subunit UvrB [Paracoccus denitrificans]	41	728	81.8	93	31	1.159	0.9	0.932	1.07	1.58	2.17	2.14	2.57	0.641517	0.754234	0.900528	0.677362	5	5	5	5	109.6	112.6	111.2	94.2
WP_011748596.1	excinuclease ABC subunit UvrC [Paracoccus denitrificans]	34	623	68.9	62	21	0.778	0.861	1.081	0.977	2.59	2.64	2.14	1.85	0.313906	0.524079	0.457198	0.991014	5	5	5	5	105.5	96.4	128.9	120.7
WP_011747268.1	exodeoxyribonuclease III [Paracoccus denitrificans]	61	261	29.2	43	14	0.925	0.829	0.847	0.941	1.96	1.66	2.46	2.6	0.674028	0.413601	0.643672	0.918254	5	5	5	5	66.3	79.4	90.4	97.2
WP_011748655.1	exodeoxyribonuclease III [Paracoccus denitrificans]	65	261	29.5	139	20	0.973	0.768	0.717	0.945	3.03	3.07	2.71	2.99	0.923401	0.158636	0.142091	0.991316	5	5	5	5	72.7	97.3	96.9	97.5
WP_011750262.1	exodeoxyribonuclease VII large subunit [Paracoccus denitrificans]	38	519	57.2	51	22	0.606	0.943	1.274	0.747	3.31	0.88	4.68	1.77	0.045038	0.772727	0.120264	0.296909	5	5	5	5	109.1	82.5	110.8	132.9
WP_041530058.1	exodeoxyribonuclease VII small subunit [Paracoccus denitrificans]	54	72	7.9	21	3	0.895	0.768	0.861	0.977	3.83	9.35	10.47	6.48	0.684492	0.197887	0.590191	0.968857	5	5	5	5	78.7	81	92.6	81.5
ABL71029.1	Exopolysaccharide synthesis, ExoD [Paracoccus denitrificans PD1222 PD1222]	9	251	26.8	4	3	3.546	0.911	1.226	19.394	5.1	29.09	6.62	2.47	0.0261999	0.718353	0.195769	1.15596e-12	5	5	5	4	204.1	141.2	275	14.5
WP_011748394.1	extensin [Paracoccus denitrificans]	19	278	29.7	12	4	2.033	1.042	0.768	1.627	4.35	5.41	5.58	2.99	0.174279	0.92833	0.371688	0.125969	5	5	5	5	148.7	126.5	154	87.7
WP_011750878.1	extracellular solute-binding protein [Paracoccus denitrificans]	13	440	47.5	10	5	2.823	3.545	1.269	0.449	7.09	7.32	4.31	16.64	0.0322579	6.65742e-08	0.138747	0.0391051	5	5	5	5	162.3	119.7	35.9	168.5
WP_041530488.1	extracellular solute-binding protein [Paracoccus denitrificans]	25	350	38.3	43	7	1.256	1.421	0.911	0.757	3.27	3.83	3.21	4.12	0.585074	0.0450086	0.836006	0.33894	5	5	5	5	115.2	121.5	104	75.8
WP_011746656.1	extracellular solute-binding protein [Paracoccus denitrificans]	15	365	39.2	9	5	1.87	1.697	0.788	1.086	12.27	20.91	11.02	18.62	0.3124	0.111921	0.583986	0.655359	5	5	5	5	113.4	149.3	102.2	96.6
WP_011751129.1	extracellular solute-binding protein [Paracoccus denitrificans]	14	333	35.7	9	4	2.177	2.13	0.77	0.715	6.01	17.4	7.57	25.06	0.184857	0.0189144	0.522645	0.512628	5	5	5	5	88.1	92.5	50.3	72.9
WP_011750825.1	extracellular solute-binding protein [Paracoccus denitrificans]	25	358	39.5	20	7	2.26	2.259	0.715	0.753	3.1	4.2	4.25	9.79	0.0378998	0.000124067	0.222867	0.267778	5	5	5	5	120.7	163.8	55	75.1
ABL70244.1	extracellular solute-binding protein, family 1 [Paracoccus denitrificans PD1222 PD1222]	30	360	38.6	55	8	2.162	2.226	1.105	1.107	0.88	3.45	3.63	5.65	0.0135815	1.18766e-10	0.549204	0.559584	5	5	5	5	160.5	146.1	71.5	63.6
WP_011749153.1	F0F1 ATP synthase subunit A [Paracoccus denitrificans]	14	248	26.7	21	4	0.931	0.937	0.964	0.752	5.13	5.09	6.28	2.61	0.814024	0.891197	0.876797	0.310639	5	5	5	5	64.9	66.4	66.7	114.6
WP_011750051.1	F0F1 ATP synthase subunit alpha [Paracoccus denitrificans]	72	511	55	702	40	0.995	0.982	0.913	0.824	2.08	1.11	1.58	1.08	0.981447	0.689424	0.752366	0.55929	5	5	5	5	92.7	104.4	101.1	117.5
WP_011749151.1	F0F1 ATP synthase subunit B [Paracoccus denitrificans]	62	184	20.1	67	17	0.919	0.966	0.98	0.866	3.56	2.79	2.46	2.19	0.779958	0.781203	0.979784	0.70897	5	5	5	5	63.5	62.1	84.1	72
WP_041530493.1	F0F1 ATP synthase subunit B' [Paracoccus denitrificans]	48	178	18.6	82	9	0.59	0.833	0.91	0.669	2.76	4.99	2.7	3.41	0.0889563	0.425299	0.809923	0.145217	5	5	5	5	45	51.3	53	115
WP_011750053.1	F0F1 ATP synthase subunit beta [Paracoccus denitrificans]	84	474	50.3	1093	26	0.89	0.968	0.835	0.784	0.81	2.68	3.31	2.21	0.702411	0.770278	0.458064	0.429945	5	5	5	5	107.2	111.9	107.1	140.9
WP_041530415.1	F0F1 ATP synthase subunit delta [Paracoccus denitrificans]	78	188	20	237	13	1.181	1.084	0.917	0.933	2.02	1.99	2.73	1.83	0.598766	0.259266	0.770402	0.949384	5	5	5	5	84.5	94.8	86.7	86.5
WP_011750054.1	F0F1 ATP synthase subunit epsilon [Paracoccus denitrificans]	42	148	15.8	128	5	0.91	0.874	0.776	0.818	3.07	2.52	2.23	5.45	0.75589	0.644223	0.273928	0.538803	5	5	5	5	84.9	112.2	91.5	125
WP_011750052.1	F0F1 ATP synthase subunit gamma [Paracoccus denitrificans]	82	290	31.6	438	26	1.046	1.064	0.959	0.847	1.02	1.84	1.44	2.18	0.890588	0.321188	0.936209	0.639113	5	5	5	5	98.5	100.3	94.9	105.9
WP_011747717.1	FAD-binding oxidoreductase [Paracoccus denitrificans]	29	436	47	40	13	0.932	0.899	1.104	1.064	2.46	1.84	1.49	3.51	0.708841	0.670623	0.409767	0.699301	5	5	5	5	102.6	96.5	115.6	112.5
WP_011748619.1	FAD-binding oxidoreductase [Paracoccus denitrificans]	21	338	34.7	18	7	0.751	0.913	0.871	0.769	4.87	4.23	6.01	3.69	0.212333	0.669366	0.790522	0.339662	5	5	5	5	99.4	119.9	99.9	112.8
WP_011750538.1	FAD-binding oxidoreductase [Paracoccus denitrificans]	21	466	48.2	34	11	1.499	1.295	0.857	0.876	3.9	3.51	2.25	2.27	0.242354	0.156748	0.611438	0.648969	5	5	5	5	120.4	136.2	81.3	83.3
WP_011750850.1	FAD-binding oxidoreductase [Paracoccus denitrificans]	20	412	44.2	9	7	0.896	0.801	0.64	0.671	5	4.37	5.89	1.74	0.511964	0.385071	0.108829	0.258739	5	5	5	5	77.9	130.2	100.5	141.2
WP_011748474.1	FAD-binding protein [Paracoccus denitrificans]	31	459	47.5	100	13	0.904	0.736	0.732	0.813	1.65	2.28	3.05	1.86	0.739641	0.0983967	0.171026	0.517525	5	5	5	5	68.8	105.4	102.9	125.5
WP_011750625.1	FAD-binding protein [Paracoccus denitrificans]	36	484	51.7	42	16	0.915	0.986	0.696	0.59	2.48	3.8	3.07	5.02	0.494812	0.872891	0.166485	0.048822	5	5	5	5	87.9	127.5	80.9	126
WP_011750624.1	FAD-binding protein [Paracoccus denitrificans]	31	377	39.3	31	12	1.343	1.208	0.686	0.677	3.6	12.5	2.59	9.42	0.593107	0.401333	0.141591	0.165992	5	5	5	5	82.6	133.1	71.8	120.2
WP_011749821.1	FAD-binding protein [Paracoccus denitrificans]	9	423	47.2	10	4	0.362	0.591	0.591	0.236	5.16	5.49	9.08	20.5	0.000424623	0.0362203	0.0369714	9.45858e-07	5	5	5	5	44.8	116.6	77.4	325.4
WP_041529878.1	FAD-binding protein [Paracoccus denitrificans]	34	532	57.9	27	15	2.599	1.353	0.578	0.896	1.91	3.4	3.68	3.59	0.00827359	0.117542	0.0143964	0.661314	5	5	5	5	94.3	131	50.7	56
WP_011746548.1	FAD-dependent oxidoreductase [Paracoccus denitrificans]	7	690	72.8	7	4	0.75	1.316	1.217	0.71	14.75	4.95	11.16	8.44	0.428206	0.382861	0.312315	0.522103	5	5	5	5	58	44.1	41.2	56.8
WP_011748230.1	FAD-dependent oxidoreductase [Paracoccus denitrificans]	27	830	92.3	75	22	0.915	0.903	1.048	1.052	2.53	1.68	2.14	1	0.605756	0.704613	0.577666	0.756652	5	5	5	5	85.2	78.7	93.1	80.9
WP_011749316.1	FAD-dependent oxidoreductase [Paracoccus denitrificans]	24	506	54.4	38	12	0.896	0.833	0.961	0.889	2.85	5.44	4.3	3.04	0.434327	0.328949	0.847101	0.645581	5	5	5	5	105.1	93.8	127.5	93.9
WP_011746391.1	FAD-dependent oxidoreductase [Paracoccus denitrificans]	64	325	35.4	203	18	1.052	0.967	0.808	0.845	1.04	1.74	1.06	1.45	0.876976	0.77383	0.368454	0.632401	5	5	5	5	91.6	114.5	86.6	102.3
WP_086000180.1	FAD-dependent oxidoreductase [Paracoccus denitrificans]	14	816	90	20	11	0.894	0.739	0.8	0.873	5.61	4.18	5.93	5.83	0.51004	0.219636	0.599458	0.594546	5	5	5	5	86.3	108.7	115.7	129.2
WP_011746891.1	FAD-dependent oxidoreductase [Paracoccus denitrificans]	31	373	40.3	27	10	1.119	1.028	0.742	0.827	2.81	5.35	1.98	4.07	0.92461	0.974101	0.300592	0.414233	5	5	5	5	89	126.7	90.9	127.3
WP_011747516.1	FAD-dependent oxidoreductase [Paracoccus denitrificans]	17	492	54.6	11	8	1.246	1.015	0.731	0.571	5.26	7.64	4.26	6.66	0.911438	0.990455	0.267985	0.212973	5	5	5	5	91.3	124.8	88.9	92.6
WP_011751079.1	FAD-dependent oxidoreductase [Paracoccus denitrificans]	13	406	42.7	8	5	1.64	1.672	0.648	0.705	6.84	27.01	11.24	13.58	0.441564	0.119764	0.177253	0.501302	5	5	5	5	73	139.2	94.2	137.9
WP_011747821.1	FAD-dependent oxidoreductase [Paracoccus denitrificans]	6	405	44.8	4	3	0.116	0.211	0.329	0.186	4.49	11	19.26	21.59	3.5571e-07	4.48422e-06	4.1157e-05	4.97251e-07	5	5	5	5	12	36.6	58.6	315.4
WP_041529787.1	FAD-dependent thymidylate synthase [Paracoccus denitrificans]	64	301	34.9	148	20	1.291	0.88	0.856	1.191	1.53	3.03	1.42	1.78	0.415915	0.686035	0.534671	0.340988	5	5	5	5	83.7	98.7	95.1	83.2
WP_011750494.1	FadR family transcriptional regulator [Paracoccus denitrificans]	46	256	29.4	34	14	1.15	1.083	1.031	1.188	3.14	4.63	3.2	2.47	0.971994	0.689142	0.626263	0.585173	5	5	5	5	100.2	98.7	98.5	91.7
WP_011747434.1	FadR family transcriptional regulator [Paracoccus denitrificans]	50	251	27.7	28	13	1.105	0.884	0.944	0.91	1.7	2.95	4.32	3.52	0.838864	0.543934	0.900105	0.693433	5	5	5	5	109.7	115	111.2	98.1
WP_011746746.1	farnesyl-diphosphate synthase [Paracoccus denitrificans]	46	287	30.4	42	9	1.686	0.891	1.15	2.16	3.55	6.86	4.43	3.43	0.199214	0.645735	0.305553	0.00410717	5	5	5	5	111.5	98.7	125.1	71.6
WP_011749203.1	FCD domain-containing protein [Paracoccus denitrificans]	45	257	28.5	30	13	1.351	1.13	1.196	1.144	3.52	4.37	3.15	3.13	0.526946	0.455507	0.219571	0.602426	5	5	5	5	128.7	110.6	112.8	83.9
WP_011750626.1	FCD domain-containing protein [Paracoccus denitrificans]	33	269	29.1	29	9	1.259	0.872	0.989	1.609	5.45	3.11	7.05	1.86	0.843546	0.462462	0.750159	0.0900637	5	5	5	5	111.6	113.4	116.8	74.4
WP_011750892.1	FCD domain-containing protein [Paracoccus denitrificans]	30	343	38	25	9	1.008	0.737	0.785	0.94	2.34	6.45	5.52	6.43	0.672145	0.158311	0.448027	0.724661	5	5	5	5	71.4	111.3	93.7	202
WP_011750673.1	Fe(3+) ABC transporter substrate-binding protein [Paracoccus denitrificans]	44	337	36.1	42	13	1.326	1.596	1.099	0.881	4.59	3.64	1.07	4.88	0.505053	0.0116888	0.422544	0.70244	5	5	5	5	125.5	115.1	82	86.4
WP_011750759.1	FecR family protein [Paracoccus denitrificans]	43	316	34.4	19	11	0.759	0.864	0.845	0.776	4.92	3.35	1.41	4.02	0.270743	0.532175	0.745365	0.355738	5	5	5	5	82.4	99.7	96.8	103.8
WP_011748120.1	ferredoxin family protein [Paracoccus denitrificans]	41	112	12.7	102	6	1.096	0.822	0.865	1.04	2.45	2.48	3.98	2.05	0.814915	0.374327	0.675117	0.79027	5	5	5	5	102.6	102.4	124.7	76.8
WP_011747003.1	ferredoxin--NADP reductase [Paracoccus denitrificans]	66	278	31	230	18	1.149	0.894	0.825	1.178	2.4	2.31	2.66	3.15	0.661574	0.76917	0.423369	0.363537	5	5	5	5	87.8	108.9	102	102.1
WP_011748863.1	ferrochelatase [Paracoccus denitrificans]	36	343	38.7	41	14	1.087	0.871	1.143	1.303	3.93	2.91	1.75	2.83	0.795084	0.62633	0.44749	0.183581	5	5	5	5	99.7	99.5	111.4	108.9
ABL69061.1	fervidolysin, Serine peptidase, MEROPS family S08A [Paracoccus denitrificans PD1222 PD1222]	34	517	55.3	36	15	1.712	1.005	0.854	1.105	3.08	5.19	3.12	1.14	0.169458	0.873943	0.647481	0.72879	5	5	5	5	94.8	113.3	89.4	63.7
WP_011750200.1	Fe-S cluster assembly ATPase SufC [Paracoccus denitrificans]	58	251	27.3	150	13	0.916	0.874	0.876	0.919	1.99	2.78	2.47	1.25	0.774083	0.644179	0.608522	0.898848	5	5	5	5	108	110.2	111.8	108.4
WP_011750198.1	Fe-S cluster assembly protein SufB [Paracoccus denitrificans]	69	508	56.8	366	35	0.671	0.818	1.037	0.791	1.78	2.02	1.81	1.54	0.198247	0.342827	0.765945	0.452763	5	5	5	5	87.1	73.9	97.4	112.1
WP_011748443.1	FGGY-family carbohydrate kinase [Paracoccus denitrificans]	19	540	56.3	16	9	0.866	0.717	1.011	1.204	6.34	8.8	4.03	6.26	0.38392	0.100466	0.637882	0.532384	5	5	5	5	98.2	95.4	125.1	107.3
WP_011749566.1	Fic family protein [Paracoccus denitrificans]	13	393	44.2	7	4	1.208	0.832	0.773	0.867	3.7	11.69	6.12	8.85	0.915648	0.536211	0.485894	0.761108	5	5	5	5	78.1	96.7	108	81.2
WP_011748137.1	FixH family protein [Paracoccus denitrificans]	30	154	17	14	5	0.924	1.017	0.646	0.63	2.97	6.03	5.91	4.35	0.560855	0.979764	0.165782	0.175243	5	5	5	5	84	138.2	88.4	145.5
ABL69722.1	flagellar hook capping protein [Paracoccus denitrificans PD1222 PD1222]	13	221	24	9	3	1.751	0.817	0.673	1.238	6.33	6.88	9.82	2.77	0.409868	0.481194	0.239731	0.433911	5	5	5	5	89.2	153.4	105.1	90.9
ABL69719.1	flagellin domain protein [Paracoccus denitrificans PD1222 PD1222]	13	284	29.8	4	2	1.237	1.043	0.967	1.075	16.17	19.34	13.5	10.72	0.857862	0.850906	0.798387	0.737818	5	5	5	5	112	114.6	81.9	76.2
WP_011746438.1	flagellin modification protein FlmD [Paracoccus denitrificans]	55	348	37.8	120	17	1.392	0.887	1.055	1.59	4.8	3.27	3.06	2.27	0.291713	0.727622	0.70461	0.0308436	5	5	5	5	125.5	100.4	157.2	62.9
WP_011747391.1	flavin reductase family protein [Paracoccus denitrificans]	15	180	19.8	4	2	1.877	1.297	1.473	2.091	7.33	2.72	7.72	3.14	0.33705	0.340814	0.0507676	0.0556588	5	5	5	5	171.4	114.2	133.5	65.7
WP_011748969.1	flavin reductase family protein [Paracoccus denitrificans]	35	181	19	22	5	1.135	0.983	1.079	1.195	3.57	4.47	8.03	2.65	0.992794	0.991215	0.474365	0.534283	5	5	5	5	123.7	111.4	120.9	97.2
WP_041530375.1	flavin reductase family protein [Paracoccus denitrificans]	27	198	21.4	27	5	1.503	1.066	0.755	1.112	6.81	5.22	11.1	2.69	0.372016	0.766512	0.316593	0.732107	5	5	5	5	116.1	144.7	97.3	84.4
WP_011750387.1	flavocytochrome C sulfide dehydrogenase flavoprotein subunit [Paracoccus denitrificans]	9	420	44.6	7	4	1.302	1.221	1.637	1.811	3.6	11	4.5	5.5	0.780809	0.496622	0.0168965	0.126667	5	5	5	5	156.9	90.6	111	46.4
WP_011748114.1	flavodoxin-dependent (E)-4-hydroxy-3-methylbut-2-enyl-diphosphate synthase [Paracoccus denitrificans]	68	374	40	88	21	0.996	0.927	0.801	0.853	2.14	2.96	3.59	3.08	0.984669	0.978171	0.347882	0.661048	5	5	5	5	87.7	113.9	97.3	97.5
WP_011748084.1	FliM/FliN family flagellar motor switch protein [Paracoccus denitrificans]	2	392	41.4	3	1	0.484	0.672	0.917	0.587	25.93	6.37	22.88	20.07	0.0987962	0.276184	0.942473	0.233301	5	5	5	5	59.6	68.5	90.6	141.5
WP_011747129.1	fluoride efflux transporter CrcB [Paracoccus denitrificans]	7	124	12.6	2	1	0.836	0.856	0.994	0.946	13.8	4.84	6.92	10.89	0.48761	0.57049	0.708609	0.97653	5	5	5	5	89.8	89.8	107.1	113.1
WP_011751337.1	FMN reductase [Paracoccus denitrificans]	14	185	19.5	5	3	0.832	1.24	3.214	1.998	4.1	5.79	9.06	2.5	0.405856	0.34402	1.69201e-07	0.0204412	5	5	5	5	76.5	51	162.8	93.5
WP_011751051.1	FMN-binding negative transcriptional regulator [Paracoccus denitrificans]	23	212	23.7	11	4	0.991	1.266	0.922	0.741	4.69	7.44	2.52	4.75	0.715646	0.446578	0.942977	0.386303	5	5	5	5	117	126.1	90.1	131.4
ABL72737.1	FMN-dependent alpha-hydroxy acid dehydrogenase [Paracoccus denitrificans PD1222 PD1222]	11	363	38.2	12	4	0.722	0.939	0.937	0.929	4.78	4.05	2.28	5.9	0.286517	0.802672	0.891166	0.876186	5	5	5	5	101.9	109.1	102.5	163.3
WP_011747076.1	folate-binding protein YgfZ [Paracoccus denitrificans]	47	238	26	54	11	1.204	0.894	0.84	1.281	3.29	4.55	2.9	2.76	0.813555	0.663346	0.620781	0.355832	5	5	5	5	98.5	117.8	116.8	86.4
WP_011747994.1	form I ribulose bisphosphate carboxylase large subunit [Paracoccus denitrificans]	11	487	53.9	12	4	0.55	1.628	1.112	0.387	10.6	5.36	12.28	7.8	0.156002	0.125272	0.452085	0.0231137	5	5	5	5	126.3	110.3	91.2	239.2
WP_011747511.1	formaldehyde dehydrogenase, glutathione-independent [Paracoccus denitrificans]	30	394	41.8	17	10	3.787	2.603	0.722	1.024	2.01	5.51	2.89	3.91	0.00057621	9.75739e-06	0.237301	0.88685	5	5	5	5	121.3	177	53.6	50.7
WP_011749101.1	formate dehydrogenase accessory protein FdhE [Paracoccus denitrificans]	26	302	32.6	14	7	1.298	0.996	0.988	1.003	5.43	5.69	4.3	4.87	0.827997	0.962196	0.706522	0.970309	5	5	5	5	139.4	87.1	85.8	50.4
WP_011749130.1	formate dehydrogenase accessory sulfurtransferase FdhD [Paracoccus denitrificans]	17	273	28.4	7	4	0.886	0.578	1.02	0.992	4.8	10.56	5.99	9.38	0.548918	0.0607057	0.609614	0.966556	5	5	5	5	106.3	113.5	130.2	132.3
WP_011749132.1	formate dehydrogenase beta subunit [Paracoccus denitrificans]	27	513	54.1	33	13	3.614	2.258	0.891	1.242	2.4	3.77	3.14	2.85	0.000832071	1.75941e-05	0.828601	0.497363	5	5	5	5	151.3	167	61.3	50.2
WP_011749131.1	formate dehydrogenase subunit alpha [Paracoccus denitrificans]	31	959	105.4	53	28	1.783	1.744	1.092	1.075	3.83	4.04	2.29	5.01	0.142033	0.00428756	0.442532	0.895444	5	5	5	5	129.4	118.9	79.2	70.9
WP_011749103.1	formate dehydrogenase subunit beta [Paracoccus denitrificans]	20	332	35.8	11	5	2.232	1.22	0.684	0.957	5.92	16.1	3.89	8.92	0.173266	0.520079	0.266209	0.856844	5	5	5	5	107.1	172.1	73.4	73.5
WP_011749129.1	formate dehydrogenase subunit delta [Paracoccus denitrificans]	37	73	8.1	6	4	3.207	2.287	0.813	1.204	3.96	2.99	5.71	9.68	0.00676011	0.000129162	0.564822	0.592671	5	5	5	5	137.4	176.2	64.4	52.4
WP_011749133.1	formate dehydrogenase subunit gamma [Paracoccus denitrificans]	26	159	17.2	9	3	2.58	2.152	0.823	1.397	7.44	6.11	4.15	5.07	0.0893146	0.00500997	0.677975	0.306263	5	5	5	5	137.9	153.9	64.6	35.1
WP_011747640.1	formate--tetrahydrofolate ligase [Paracoccus denitrificans]	46	555	58.6	152	25	0.867	0.907	1.076	0.955	1.56	3.17	1.86	1.14	0.642049	0.850461	0.636835	0.973645	5	5	5	5	97.2	79	98.6	101.6
WP_011747054.1	formimidoylglutamate deiminase [Paracoccus denitrificans]	32	453	49.6	37	14	1.568	1.145	0.81	0.807	2.63	5.69	3.24	2.67	0.311406	0.510624	0.538922	0.470891	5	5	5	5	108.5	118.1	90.3	124.8
WP_011748893.1	formyltetrahydrofolate deformylase [Paracoccus denitrificans]	49	294	32.8	85	13	0.903	0.802	0.759	0.783	4.55	4.61	1.27	1.9	0.739527	0.291057	0.229588	0.424849	5	5	5	5	75.8	101.4	105.3	138.2
WP_011749634.1	four-carbon acid sugar kinase family protein [Paracoccus denitrificans]	9	419	42.8	9	3	0.781	0.929	0.712	0.612	7.29	6.31	3.7	8.52	0.451693	0.846501	0.289564	0.292329	5	5	5	5	76.5	107.1	83.4	145.7
WP_011746847.1	fructose transporter kinase [Paracoccus denitrificans]	31	204	21.8	14	5	2.234	1.465	0.771	1.337	6.18	4.13	6.14	3.55	0.102768	0.103208	0.402591	0.349455	5	5	5	5	127	167.9	89.4	76.5
WP_011748779.1	fructose-6-phosphate aldolase [Paracoccus denitrificans]	87	217	23.3	245	17	1.098	1.318	1.202	0.956	4.85	2.63	1.97	1.88	0.768851	0.0100887	0.316987	0.97153	5	5	5	5	110.5	94.4	85	79
WP_011749906.1	FtsH protease activity modulator HflK [Paracoccus denitrificans]	57	399	43	207	27	0.941	1.274	1.399	0.928	3.37	1.3	2.1	2.5	0.839324	0.0202125	0.0836199	0.932151	5	5	5	5	92.8	66.9	85.1	81.3
WP_011748134.1	FtsX-like permease family protein [Paracoccus denitrificans]	21	433	46.9	23	11	0.636	1.093	0.837	0.435	2.34	3.57	1.96	3.76	0.0935384	0.577856	0.602562	0.00285735	5	5	5	5	87.7	97.9	80.5	119.7
ABL71613.1	fumarate reductase/succinate dehydrogenase flavoprotein domain protein [Paracoccus denitrificans PD1222 PD1222]	24	569	60.5	30	14	0.896	0.988	1.012	0.828	1.21	3.17	3.5	3.52	0.460394	0.9176	0.675854	0.45906	5	5	5	5	122.6	116.5	95.6	108.9
ABL71618.1	fumarylacetoacetate hydrolase [Paracoccus denitrificans PD1222 PD1222]	24	401	43.3	28	8	0.69	1.099	1.031	0.641	2.99	3.76	5.1	5.54	0.126483	0.716134	0.611867	0.0737887	5	5	5	5	109.6	108.8	95.9	153.7
WP_011750883.1	fumarylacetoacetate hydrolase family protein [Paracoccus denitrificans]	39	378	40	28	13	1.168	0.972	0.877	0.976	2.62	6.93	3.65	9.01	0.982418	0.848585	0.891855	0.898997	5	5	5	5	95.4	108.5	104.4	102
WP_011749028.1	fumarylacetoacetate hydrolase family protein [Paracoccus denitrificans]	36	281	29.9	24	8	1.809	1.13	0.82	1.313	1.73	4.58	3.48	5.41	0.0579023	0.200274	0.408356	0.221184	5	5	5	5	106.5	127.6	89.5	67.6
WP_011746522.1	fumarylacetoacetate hydrolase family protein [Paracoccus denitrificans]	16	236	25.3	11	4	2.209	1.903	0.801	0.862	7.69	18.95	6.5	9.35	0.127086	0.0101481	0.488136	0.706151	5	5	5	5	116	153.7	60.9	73.6
WP_011746592.1	fumarylacetoacetate hydrolase family protein [Paracoccus denitrificans]	22	285	30.6	10	5	1.07	0.781	0.796	0.917	3.45	7.12	2.05	8.05	0.801728	0.313448	0.531495	0.770327	5	5	5	5	96.3	122	108.9	111.6
WP_011749686.1	fumarylacetoacetate hydrolase family protein [Paracoccus denitrificans]	34	228	24.3	49	7	1.157	0.9	0.737	0.877	3.69	4.19	4.74	3.58	0.96193	0.58633	0.255062	0.616172	5	5	5	5	102.8	129	108.4	91.5
WP_011746580.1	FUSC family protein [Paracoccus denitrificans]	15	653	69.2	14	8	0.362	0.702	0.941	0.548	7.8	3.86	6.93	7.49	0.0230253	0.314773	0.933172	0.127477	5	5	5	5	66.1	72.8	90	160.9
WP_011749060.1	FxsA family protein [Paracoccus denitrificans]	44	192	20.3	31	9	0.998	1.159	1.435	1.106	4.34	4.97	3.86	5.86	0.673294	0.516108	0.0413486	0.806471	5	5	5	5	106.5	75.1	77.6	80.3
WP_011749082.1	GAF domain-containing protein [Paracoccus denitrificans]	51	150	16.3	17	6	1.278	0.775	0.928	1.429	4.7	9.06	2.44	4.04	0.73065	0.205878	0.988541	0.198841	5	5	5	5	101.2	112.3	129.2	95.8
ABL72328.1	GAF modulated sigma54 specific transcriptional regulator, Fis family [Paracoccus denitrificans PD1222 PD1222]	8	602	64.9	9	4	1.439	0.798	0.952	1.413	4.06	9.76	3.05	10.13	0.621002	0.518162	0.898537	0.229835	5	5	5	5	119.9	127.9	109.2	70.9
WP_011750170.1	gamma carbonic anhydrase family protein [Paracoccus denitrificans]	34	175	18.2	38	5	1.238	1.505	0.895	0.641	2.54	2.83	2.75	2.82	0.655287	0.0433786	0.813366	0.110558	5	5	5	5	100.8	138.2	73.3	121
WP_011747725.1	gamma-glutamylcyclotransferase [Paracoccus denitrificans]	33	184	20.5	9	4	1.67	1.031	0.968	1.612	5.51	12.46	6.19	13.22	0.420956	0.973036	0.840359	0.114143	5	5	5	5	110.7	111.6	116.5	63.7
WP_041530082.1	gamma-glutamyltransferase [Paracoccus denitrificans]	35	573	60.2	64	18	1.957	1.564	1.004	1.176	1.8	5.96	2.67	4.18	0.0920731	0.0262047	0.719011	0.592552	5	5	5	5	118.7	116.4	74.1	51.8
WP_011748451.1	GatB/YqeY domain-containing protein [Paracoccus denitrificans]	66	154	17	82	14	1.015	0.783	1.31	1.363	2.71	2.87	2.13	1.2	0.9681	0.204517	0.157743	0.129647	5	5	5	5	115	75.8	146.2	95.8
WP_011748331.1	GcrA cell cycle regulator [Paracoccus denitrificans]	40	201	21.5	73	8	0.824	1.089	0.29	0.23	1.6	1.07	5.16	3.79	0.529935	0.584879	3.79746e-09	1.74394e-08	5	5	5	5	36.4	122.7	31.2	145.9
WP_011747620.1	GDP-L-fucose synthase [Paracoccus denitrificans]	7	307	34	4	2	1.002	1.059	0.933	0.856	6.73	8.11	2.83	5.28	0.7353	0.838297	0.905176	0.780047	5	5	5	5	105.8	115.4	99.3	121.6
WP_011750830.1	general stress protein [Paracoccus denitrificans]	32	160	17.5	9	4	1.064	0.95	1.074	1.141	3.3	7.79	10.39	5.12	0.803011	0.805792	0.49969	0.634717	5	5	5	5	75.7	64.2	83.2	70.6
ABL68283.1	gentisate 1,2-dioxygenase [Paracoccus denitrificans PD1222 PD1222]	45	365	41	71	15	1.081	1.528	1.12	0.784	1.23	3.46	3.14	1.87	0.808733	0.00218947	0.515415	0.385721	5	5	5	5	137.6	113.9	85.5	99.8
WP_011749081.1	GFA family protein [Paracoccus denitrificans]	34	131	14.5	11	5	1.571	1.203	1.018	1.234	2.83	7.17	5.05	2.07	0.474283	0.445693	0.662016	0.536682	5	5	5	5	116.1	112.1	101.3	68
WP_011747082.1	GFA family protein [Paracoccus denitrificans]	34	137	15.8	21	4	3.077	1.441	0.993	2.117	3.81	8.38	3.77	12.07	0.00918283	0.0999125	0.692292	0.010927	5	5	5	5	130.2	134.3	82.9	53.9
WP_011749092.1	GFA family protein [Paracoccus denitrificans]	26	130	14.7	7	3	0.671	0.422	0.79	1.283	6.06	23.49	21.68	12.42	0.300152	0.0137289	0.619217	0.335486	5	5	5	4	83.7	106	208.5	164.2
WP_011748539.1	GFA family protein [Paracoccus denitrificans]	17	117	12.8	4	2	1.573	0.958	0.452	0.668	5.18	13.09	12.21	8.44	0.536987	0.959139	0.00533024	0.352233	5	5	5	5	71.5	148.2	73.1	66.3
ABL72500.1	Gfo/Idh/MocA family oxidoreductase	35	390	41.5	17	9	18.563	11.941	0.319	0.397	3.25	5.28	4.65	17.92	8.43769e-15	1e-17	7.30406e-07	0.0293464	5	5	5	5	104.5	287.6	8.4	19.1
WP_011750474.1	Gfo/Idh/MocA family oxidoreductase [Paracoccus denitrificans]	8	303	32.8	5	3	1.372	1.389	1.427	1.353	7.73	10.26	8.82	5.41	0.728785	0.279638	0.0827586	0.387183	5	5	5	5	143.6	111.3	99.1	74.1
WP_011749231.1	Gfo/Idh/MocA family oxidoreductase [Paracoccus denitrificans]	49	341	37.5	57	16	1.351	1.206	1.028	0.997	3.55	5.43	1.84	2.23	0.468414	0.258299	0.6352	0.920111	5	5	5	5	97.1	94.5	90.4	78.2
WP_011747975.1	Gfo/Idh/MocA family oxidoreductase [Paracoccus denitrificans]	54	372	40	68	17	3.015	1.704	0.466	0.766	1.6	5	3.41	4.17	0.000498816	0.00805096	0.000274322	0.323689	5	5	5	5	85.9	201.6	54.9	67.8
WP_011750663.1	Gfo/Idh/MocA family oxidoreductase [Paracoccus denitrificans]	40	349	36.7	38	12	14.114	7.916	0.328	0.665	2.58	2.46	4	5.57	1e-17	1e-17	1.87185e-07	0.134599	5	5	5	5	93.6	268.3	12.1	18.5
WP_011750847.1	Glu/Leu/Phe/Val dehydrogenase [Paracoccus denitrificans]	23	355	37.1	16	7	2.171	1.786	1.36	1.708	1.86	3.75	3.08	5.21	0.0972563	0.00568879	0.0595739	0.0755124	5	5	5	5	132.3	95.4	91.5	54.1
WP_011747638.1	glucans biosynthesis glucosyltransferase MdoH [Paracoccus denitrificans]	37	724	79.6	86	32	0.876	1.017	1.313	0.915	1.44	2.95	2.79	2.72	0.666929	0.56195	0.131094	0.857214	5	5	5	5	113.8	83.8	107.4	120.9
WP_011748960.1	glucokinase [Paracoccus denitrificans]	69	307	32.1	137	20	5.133	5.195	1.206	1.058	1.01	3.65	3.06	4.18	1.58396e-07	1e-17	0.309176	0.785435	5	5	5	5	200.7	166.9	32.8	29.7
WP_041530498.1	gluconokinase [Paracoccus denitrificans]	47	161	17.3	58	9	18.243	16.312	0.91	1.017	1.53	8.16	2.86	4.51	1e-17	1e-17	0.741295	0.981125	5	5	5	5	175	180.1	11.9	9.2
WP_011749788.1	glucose 1-dehydrogenase [Paracoccus denitrificans]	31	261	27.3	33	9	1.422	1.572	1.225	0.921	1.58	6.06	5.78	3.2	0.496785	0.0241199	0.180415	0.749561	5	5	5	5	106.3	89.2	68.8	78.3
WP_011747462.1	glucose 1-dehydrogenase [Paracoccus denitrificans]	11	285	30.4	5	3	2.099	1.492	1.204	1.71	2.63	27.34	8.27	8.97	0.210439	0.208532	0.275498	0.090007	5	5	5	5	133.4	107.2	100.6	58.8
WP_011750653.1	glucose-1-phosphate adenylyltransferase [Paracoccus denitrificans]	58	420	47.3	107	27	7.524	5.302	0.941	1.165	2.38	1.56	3.3	3.52	9.82119e-11	1e-17	0.864178	0.561915	5	5	5	5	202.9	195.9	34.9	23.8
WP_011748406.1	glucose-1-phosphate thymidylyltransferase RfbA [Paracoccus denitrificans]	28	300	32.9	42	9	0.968	1.05	0.664	0.642	3.55	6.44	4.18	3.25	0.652192	0.831571	0.0872719	0.0799287	5	5	5	5	86	136.5	78.9	114.8
WP_041529908.1	glucose-6-phosphate dehydrogenase [Paracoccus denitrificans]	59	483	53.9	249	31	9.372	8.01	0.828	0.864	3.82	1.15	2.74	2.34	7.24532e-13	1e-17	0.43471	0.69964	5	5	5	5	199.5	211.3	23.3	26.5
WP_011748239.1	glucose-6-phosphate isomerase [Paracoccus denitrificans]	38	533	57.6	115	20	5.693	5.386	0.955	1.044	3.69	3.81	2.81	5.19	2.4733e-08	1e-17	0.921202	0.895795	5	5	5	5	171.9	162.9	28	25.8
WP_011750289.1	glutamate 5-kinase [Paracoccus denitrificans]	58	370	38.3	81	17	0.857	0.916	0.995	0.929	2.45	5.68	1.6	3.06	0.615553	0.835957	0.86314	0.86542	5	5	5	5	96.6	102.4	108.7	108.4
WP_011750207.1	glutamate racemase [Paracoccus denitrificans]	47	270	29.1	78	13	1.159	1.084	0.926	0.891	4.09	1.7	6	1.46	0.641063	0.388711	0.793753	0.737161	5	5	5	5	123	129.5	106.2	104
WP_041530071.1	glutamate synthase large subunit [Paracoccus denitrificans]	39	1511	165	259	59	0.61	0.652	0.884	0.799	1.77	1.87	1.92	1.33	0.111303	0.00861612	0.638695	0.477156	5	5	5	5	75.1	88.1	119.8	150.5
WP_011750728.1	glutamate-5-semialdehyde dehydrogenase [Paracoccus denitrificans]	66	423	44.7	165	26	0.903	0.925	0.812	0.802	0.84	2.2	1.97	1.76	0.739543	0.968138	0.380186	0.487625	5	5	5	5	95.1	108.3	94.3	126.1
WP_011749120.1	glutamate--cysteine ligase [Paracoccus denitrificans]	48	459	50.8	154	20	0.865	0.91	1.03	0.972	1.61	2.97	1.69	2.86	0.636193	0.874063	0.792732	0.914659	5	5	5	5	99.5	94.1	107.3	106.6
WP_011749953.1	glutamate--tRNA ligase [Paracoccus denitrificans]	63	468	51.2	107	26	0.919	0.837	0.849	0.829	1.61	3.77	2.89	1.35	0.780143	0.437527	0.508211	0.576954	5	5	5	5	85.6	102.4	113.9	106.6
WP_011747223.1	glutamate--tRNA ligase [Paracoccus denitrificans]	51	441	48.9	133	23	0.929	0.863	0.788	0.852	1.18	2.23	1.71	1.52	0.807139	0.578049	0.309364	0.658606	5	5	5	5	113.4	98.8	93.8	118.3
WP_011747754.1	glutamine amidotransferase [Paracoccus denitrificans]	16	231	24.6	6	3	0.835	0.813	0.725	0.815	22.79	18.74	14.4	9.29	0.561261	0.595724	0.455602	0.775848	5	5	5	5	69.4	103	95.8	114.7
WP_011747716.1	glutamine synthetase [Paracoccus denitrificans]	22	452	50.2	61	10	1.021	0.835	1.083	1.355	4.24	1.51	3.77	1.77	0.942438	0.439431	0.51457	0.209858	5	5	5	5	113.6	106.8	135.5	97.7
WP_011749938.1	glutamine synthetase [Paracoccus denitrificans]	23	443	48.6	32	10	2.484	1.108	0.951	1.947	4.28	4.75	3.52	1.15	0.0153496	0.512674	0.938245	0.0149163	5	5	5	5	132.7	115.2	116.9	42.3
WP_011750771.1	glutamine synthetase [Paracoccus denitrificans]	13	453	50	9	5	2.528	1.38	0.823	1.199	4.48	4.05	9.75	10.24	0.114475	0.267352	0.692432	0.587312	5	5	5	5	120.9	137.8	65.3	53
WP_011746964.1	glutamine--fructose-6-phosphate transaminase (isomerizing) [Paracoccus denitrificans]	49	605	64.9	251	29	0.743	0.745	1.219	1.221	2.13	2.88	2.18	2.28	0.33694	0.101782	0.285549	0.290566	5	5	5	5	102.7	73	138.8	109.6
WP_011748452.1	glutamine-hydrolyzing carbamoyl-phosphate synthase small subunit [Paracoccus denitrificans]	29	382	41.2	51	8	0.974	0.894	1.032	1.037	3.2	5.12	3.58	2.78	0.926231	0.76865	0.787022	0.707047	5	5	5	5	111.3	104.6	129.3	106.1
WP_011749932.1	glutamine-hydrolyzing GMP synthase [Paracoccus denitrificans]	42	519	57.5	118	25	0.79	0.869	1.001	0.958	1.79	2.22	2.08	1.66	0.446197	0.618269	0.898492	0.964594	5	5	5	5	104.8	86.5	103.2	110.3
WP_011748454.1	glutamine-synthetase adenylyltransferase [Paracoccus denitrificans]	34	933	100.5	74	28	0.954	0.768	0.758	0.968	2.68	4.42	3.56	1.81	0.709036	0.22765	0.286431	0.983455	5	5	5	5	83.3	103	116.8	100.4
ABL72145.1	glutamyl-tRNA synthetase, class Ic [Paracoccus denitrificans PD1222 PD1222]	27	281	31.1	14	7	1.542	0.692	0.892	1.831	5.65	6.2	7.12	3.23	0.563441	0.223958	0.87294	0.0708264	5	5	5	5	71.8	81.7	121.7	87.2
WP_041530282.1	glutaredoxin 3 [Paracoccus denitrificans]	85	87	9.5	29	6	0.869	1.082	1.073	1.029	3.45	5.04	5.79	10.12	0.4355	0.590586	0.497552	0.901745	5	5	5	5	136.5	93.1	99.5	101.3
WP_041529951.1	glutathione S-transferase [Paracoccus denitrificans]	55	233	26.3	86	13	2.42	1.094	1.205	2.211	2.14	3.95	2.96	1.57	0.00465332	0.229918	0.310162	0.000603032	5	5	5	5	143.2	107.3	106.7	50
WP_011746679.1	glutathione S-transferase [Paracoccus denitrificans]	42	205	22.6	26	9	2.215	1.113	1.159	2.164	4.5	9.12	3.23	1.45	0.0340043	0.493442	0.281597	0.00517069	5	5	5	5	141.8	116.1	112.6	46.1
WP_011749781.1	glutathione S-transferase [Paracoccus denitrificans]	35	204	22.8	26	9	1.112	0.909	1.072	1.181	3.91	5.63	6	4.57	0.777876	0.750238	0.493427	0.445018	5	5	5	5	92.8	98.3	96.3	94.4
WP_011749144.1	glutathione S-transferase [Paracoccus denitrificans]	34	213	23.9	13	7	1.323	1.074	1.061	1.468	5.15	12.26	3.56	10.85	0.780959	0.808749	0.516284	0.194861	5	5	5	5	131.4	109.3	100.3	97.7
WP_011749876.1	glutathione S-transferase [Paracoccus denitrificans]	30	217	24.2	12	7	1.891	1.103	0.829	1.602	5.8	9.21	3.86	5.82	0.29314	0.717756	0.64956	0.149383	5	5	5	5	146.8	123.3	106.2	29.4
WP_011746754.1	glutathione S-transferase family protein [Paracoccus denitrificans]	30	197	21.8	15	6	2.934	1.64	1.5	1.925	7.68	5.06	4.1	1.48	0.0308933	0.0240991	0.0259214	0.0324346	5	5	5	5	148.4	93.7	82	29.7
WP_011748027.1	glutathione S-transferase family protein [Paracoccus denitrificans]	41	324	37.1	36	12	1.371	0.988	1.257	1.483	1.3	5.28	3.18	4	0.493638	0.931346	0.149796	0.150542	5	5	5	5	129.1	100.4	134.5	59.1
WP_041529955.1	glutathione S-transferase family protein [Paracoccus denitrificans]	40	229	26.5	57	12	1.251	0.704	0.874	1.869	3.17	3.34	2.28	2.31	0.475985	0.039412	0.579525	0.00460583	5	5	5	5	126.9	88.5	132.2	67.5
WP_011749854.1	glutathione S-transferase family protein [Paracoccus denitrificans]	42	201	22.4	56	10	0.966	1.004	0.868	0.925	2.95	4.5	2.58	2.67	0.90628	0.634543	0.579937	0.86585	5	5	5	5	85.9	104.2	110.6	103.6
WP_011749044.1	glutathione S-transferase family protein [Paracoccus denitrificans]	30	195	22	25	6	1.533	1.177	0.793	1.209	3.28	6.31	7.93	4.15	0.444724	0.471327	0.466151	0.582746	5	5	5	5	112.3	147.2	99.7	82
WP_011748128.1	glutathione S-transferase family protein [Paracoccus denitrificans]	26	219	24.3	19	4	1.446	0.853	0.733	1.209	10	5.38	8.56	7.11	0.642876	0.469988	0.3747	0.50115	5	5	5	5	87	129.6	99.5	83.8
WP_011748614.1	glutathione S-transferase family protein [Paracoccus denitrificans]	40	210	23.4	15	8	1.806	1.277	0.704	0.833	3.34	2.31	4.45	5.38	0.302609	0.380818	0.211464	0.612871	5	5	5	5	99.9	130.6	83.5	78.1
WP_011747898.1	glutathione S-transferase family protein [Paracoccus denitrificans]	3	226	24.7	3	1	0.553	0.483	0.191	0.217	4.95	7.26	14.43	5.57	0.0302715	0.00948327	9.71734e-12	2.60487e-08	5	5	5	5	31	161.8	64.2	297.4
ABL68176.1	Glutathione S-transferase, N-terminal domain [Paracoccus denitrificans PD1222 PD1222]	22	209	23.2	12	5	1.558	1.101	0.676	1.005	5	6.9	6.33	1.2	0.41651	0.713667	0.142403	0.932009	5	5	5	5	92.2	123.8	110.9	48.8
WP_011750193.1	glutathione synthase [Paracoccus denitrificans]	41	316	35.6	71	15	1.21	1.08	0.934	1.026	2.58	7.47	2.56	3.13	0.545862	0.270417	0.835502	0.772124	5	5	5	5	100.5	111.5	110.2	81.2
WP_011749905.1	glutathione-disulfide reductase [Paracoccus denitrificans]	47	466	49.6	88	23	1.177	1.255	1.336	1.156	2.81	1.49	1.46	1.9	0.605927	0.0268362	0.13141	0.406883	5	5	5	5	121.8	88.1	106.1	64.7
WP_011747570.1	glutathionylspermidine synthase family protein [Paracoccus denitrificans]	36	407	45.4	58	16	0.986	0.85	1.107	1.03	3.43	3.21	1.15	3.31	0.958266	0.492652	0.492984	0.806061	5	5	5	5	102.1	91.9	117.2	112.7
WP_011750166.1	GlxA family transcriptional regulator [Paracoccus denitrificans]	23	337	37	19	8	1.634	1.145	0.93	1.26	3.83	4.88	8.36	3.52	0.429698	0.658106	0.963235	0.461795	5	5	5	5	125.3	124.3	111.4	128.7
WP_041530503.1	GlxA family transcriptional regulator [Paracoccus denitrificans]	19	337	37.1	13	5	1.496	1.041	0.601	0.846	9.6	8.28	8.63	1.93	0.586568	0.877451	0.103171	0.704661	5	5	5	5	94.7	158	73.9	99.4
WP_041530442.1	glycerol acyltransferase [Paracoccus denitrificans]	27	301	33.9	18	9	0.873	0.911	0.767	0.585	5.45	3.68	5.9	1.11	0.454509	0.668858	0.384284	0.0595431	5	5	5	5	100.9	124.9	105.5	125.9
WP_011748898.1	glycerol kinase GlpK [Paracoccus denitrificans]	39	495	53.4	52	21	2.858	1.214	0.392	0.969	1.67	3.61	0.59	1.48	0.000986956	0.332506	4.71327e-06	0.863866	5	5	5	5	77.8	199	67.8	70.4
WP_011748833.1	glycerol-3-phosphate 1-O-acyltransferase PlsY [Paracoccus denitrificans]	20	194	20	9	5	0.81	0.837	1.922	1.469	5.37	4.27	2.41	5.15	0.345485	0.35341	0.000758911	0.197789	5	5	5	5	160.2	80	113.6	80.2
WP_011751243.1	glycerol-3-phosphate cytidylyltransferase [Paracoccus denitrificans]	67	144	16.6	32	7	1.371	0.869	0.934	1.975	3.53	6.51	2.85	3.1	0.314069	0.615379	0.936437	0.00219285	5	5	5	5	117.4	109.1	117.5	103.5
WP_011750969.1	glycine betaine ABC transporter substrate-binding protein [Paracoccus denitrificans]	33	283	31.3	15	7	2.211	1.741	1.267	1.289	2.28	7.79	3.09	2.08	0.106557	0.00868184	0.136733	0.386055	5	5	5	5	201.5	112.1	76.3	60.7
WP_011747286.1	glycine betaine/L-proline ABC transporter ATP-binding protein [Paracoccus denitrificans]	28	348	38	26	7	1.795	1.439	0.678	0.849	2.2	6.37	3.19	6.3	0.221449	0.0924739	0.155462	0.540287	5	5	5	5	123.7	176.7	76	79.8
ABL72809.1	glycine betaine/L-proline ABC transporter, ATPase subunit [Paracoccus denitrificans PD1222 PD1222]	35	354	38.2	20	11	1.72	1.396	1.274	1.266	4.41	19.22	4.79	2.59	0.376875	0.218702	0.139152	0.41226	5	5	5	5	153.6	117.1	104.2	66.6
WP_011748631.1	glycine cleavage system aminomethyltransferase GcvT [Paracoccus denitrificans]	43	370	39.1	120	12	1.208	1.112	0.886	0.944	2.42	1.21	1.89	2.12	0.549156	0.342616	0.688462	0.924832	5	5	5	5	110.9	127.1	101.2	105.8
WP_011748630.1	glycine cleavage system protein GcvH [Paracoccus denitrificans]	8	118	12.6	5	1	0.925	0.729	0.689	0.879	5.99	4.42	6.4	4.98	0.582654	0.122337	0.114414	0.557001	5	5	5	5	72.8	108.4	104.9	117.2
WP_011746883.1	glycine--tRNA ligase subunit alpha [Paracoccus denitrificans]	32	316	35.3	64	11	0.699	0.833	0.984	0.823	3.35	2.43	3.47	1.71	0.247658	0.430452	0.967429	0.555018	5	5	5	5	88.3	97.2	114.8	133.2
WP_011746885.1	glycine--tRNA ligase subunit beta [Paracoccus denitrificans]	50	685	74.6	167	32	0.833	0.861	0.964	0.896	1.22	1.98	2.73	2.12	0.554009	0.571793	0.955259	0.81601	5	5	5	5	113	97.5	140.7	98.5
WP_011750651.1	glycogen debranching protein GlgX [Paracoccus denitrificans]	29	697	78.7	62	18	1.54	1.712	1.014	0.891	2.11	3.07	2.94	2.93	0.313168	0.00412523	0.684662	0.662433	5	5	5	5	127.4	118.7	78.8	82.8
WP_011750652.1	glycogen synthase GlgA [Paracoccus denitrificans]	21	467	49.2	23	8	2.911	1.826	0.445	0.578	1.49	3.69	5.49	16.01	0.0108559	0.0246386	0.000454424	0.111075	5	5	5	5	101.8	227.5	41.9	95.4
WP_011750655.1	glycogen/starch/alpha-glucan phosphorylase [Paracoccus denitrificans]	40	798	89.4	122	33	3.462	2.495	0.895	1.301	1.85	1.99	1.58	1.96	6.93906e-05	7.41007e-12	0.682628	0.251266	5	5	5	5	174.4	177.5	61.8	53.5
WP_011750623.1	glycolate oxidase subunit GlcF [Paracoccus denitrificans]	44	431	46.6	45	17	1.205	1.207	0.626	0.591	5.35	4.43	2.7	4.17	0.854008	0.387613	0.073184	0.0494243	5	5	5	5	86.9	139.8	84.6	109.9
WP_011747424.1	glycoside hydrolase [Paracoccus denitrificans]	11	333	34.4	8	3	1.092	0.734	0.8	1.329	5.51	11.16	7.56	7.64	0.90917	0.306079	0.605592	0.436941	5	5	5	5	79.5	110.5	125.3	91.5
WP_011748472.1	glycoside hydrolase family 25 protein [Paracoccus denitrificans]	57	260	29.4	50	13	0.65	1.067	1.138	0.738	5.59	3.15	5.44	3.24	0.0912417	0.758769	0.335885	0.251569	5	5	5	5	142	92.1	118.3	133.7
WP_011749085.1	glycosyl transferase [Paracoccus denitrificans]	29	284	32.3	10	7	1.161	0.796	0.881	1.256	5.32	2.2	6.1	6.64	0.967715	0.34074	0.798881	0.429196	5	5	5	5	116.4	132.3	126.2	98.3
WP_041530212.1	glycosyl transferase [Paracoccus denitrificans]	19	525	60.2	22	10	0.691	0.767	0.678	0.575	5.38	5.66	7.93	5.25	0.185874	0.268734	0.220757	0.0550764	5	5	5	5	73.8	104.3	95.4	134.4
ABL73100.1	glycosyl transferase, group 1 [Paracoccus denitrificans PD1222 PD1222]	22	362	40	22	9	1.201	1.192	1.147	1.317	4.1	4.83	2.28	1.59	0.967494	0.460516	0.320613	0.409685	5	5	5	5	96.8	100.1	103	88
ABL70284.1	glycosyl transferase, group 1 [Paracoccus denitrificans PD1222 PD1222]	36	437	47.4	41	15	1.454	0.985	0.82	1.18	2.42	6.65	2.54	4	0.40908	0.942728	0.53137	0.546097	5	5	5	5	107.3	116.6	99.5	114.1
WP_011747180.1	glycosyltransferase [Paracoccus denitrificans]	19	401	43.5	16	9	1.478	1.206	1.3	1.416	3.39	2.54	8.17	4.85	0.47283	0.35073	0.104392	0.229778	5	5	5	5	155.2	123.2	87.7	63
WP_011747184.1	glycosyltransferase [Paracoccus denitrificans]	24	275	29.9	22	8	1.293	0.927	1.029	1.127	5.07	8.78	0.5	4.07	0.794198	0.676133	0.622465	0.755239	5	5	5	5	88.8	92.7	104.9	84.5
WP_011748097.1	glycosyltransferase [Paracoccus denitrificans]	47	405	45.3	55	18	1.114	1.093	0.779	0.756	4.36	3.54	1.94	1.96	0.787977	0.532178	0.292235	0.338302	5	5	5	5	88	93.7	83.1	103.3
WP_011749891.1	glycosyltransferase [Paracoccus denitrificans]	46	442	48.8	79	23	1.12	0.863	0.719	0.923	1.05	3.28	2.92	2.61	0.789148	0.537247	0.175159	0.867588	5	5	5	5	100.6	138.3	114	113.6
WP_011746663.1	glycosyltransferase family 2 protein [Paracoccus denitrificans]	13	320	35.5	8	5	1.153	0.962	1.026	1.121	9.24	5.4	11.37	3.1	0.958192	0.834984	0.615143	0.764548	5	5	5	5	115	106.5	111.6	126.2
WP_011748582.1	glycosyltransferase family 2 protein [Paracoccus denitrificans]	22	402	42.4	17	7	0.886	0.788	0.878	1.006	6.2	3.2	7	6.83	0.5475	0.364672	0.904537	0.92391	5	5	5	5	88.7	105.5	118.5	115.4
WP_011747177.1	glycosyltransferase family 2 protein [Paracoccus denitrificans]	17	330	36.2	10	4	0.27	0.307	0.754	0.938	6.33	12.94	9.22	5.12	0.00366195	0.000279487	0.436093	0.924644	5	5	5	5	91	120.5	105.4	107.3
WP_011748578.1	glycosyltransferase family 2 protein [Paracoccus denitrificans]	3	341	39.6	2	1	0.693	0.681	0.654	0.59	13.3	14.25	21.35	18.97	0.345848	0.296975	0.269313	0.264366	5	5	5	5	71.6	113.8	93.3	164.2
WP_011749032.1	glycosyltransferase family 25 protein [Paracoccus denitrificans]	35	262	29.8	28	9	1.191	1.24	0.749	0.813	3.34	2.56	0.86	3.09	0.759307	0.233995	0.278982	0.475521	5	5	5	5	112.5	154	94.4	113.7
WP_011749048.1	glycosyltransferase family 4 protein [Paracoccus denitrificans]	40	348	37.8	46	14	1.333	1.002	1.042	1.323	2.96	2.43	3.52	2.34	0.581158	0.883967	0.572714	0.279479	5	5	5	5	120.5	110.2	118.3	85.9
WP_011748579.1	glycosyltransferase family 4 protein [Paracoccus denitrificans]	21	412	44.5	21	7	1.06	1.094	0.916	1.093	3.94	5.21	5.89	2.43	0.790952	0.770925	0.959985	0.720026	5	5	5	5	105.7	113.5	99.8	87
WP_011747617.1	glycosyltransferase family 61 protein [Paracoccus denitrificans]	43	354	39.8	59	16	1.359	0.855	0.778	1.224	2.29	2.85	3.04	3.03	0.537164	0.48202	0.380836	0.450239	5	5	5	5	98.2	121.1	103	86.6
WP_011749851.1	glyoxalase [Paracoccus denitrificans]	37	107	11.6	9	3	2.47	1.076	1.693	1.004	9.29	13.09	13.48	6.84	0.126293	0.839299	0.0086096	0.912233	5	5	5	5	121.2	128.3	102.8	66.9
WP_011746678.1	glyoxalase [Paracoccus denitrificans]	26	509	55.1	32	12	1.042	1.014	0.93	0.991	5.33	6.51	4.18	3.56	0.760203	0.98671	0.96372	0.877373	5	5	5	5	100.5	91.5	89.2	89.4
WP_011746540.1	glyoxalase [Paracoccus denitrificans]	64	137	15.7	33	9	1.225	1.224	0.629	0.63	4.73	5.56	2.86	2.43	0.519892	0.211938	0.0280871	0.110432	5	5	5	5	101.2	158.1	72	115.3
ABL72584.1	Glyoxalase/bleomycin resistance protein/dioxygenase [Paracoccus denitrificans PD1222 PD1222]	30	137	15.3	4	3	1.895	1.052	0.746	1.409	9.42	25.21	4.56	8.24	0.311715	0.825314	0.444471	0.348663	5	5	5	5	119.2	159.8	118.8	84.3
WP_011750271.1	glyoxylate/hydroxypyruvate reductase A [Paracoccus denitrificans]	37	306	33.1	50	11	1.564	1.049	0.714	0.969	3.78	3.13	4.62	2.12	0.290264	0.709599	0.197778	0.932961	5	5	5	5	126	134	100.5	74.9
WP_011751181.1	glyoxylate/hydroxypyruvate reductase A [Paracoccus denitrificans]	17	304	33.5	7	5	1.004	0.725	0.706	0.824	4.31	10.04	2.15	13.87	0.749049	0.325164	0.288171	0.742301	5	5	5	5	85.1	116.7	108.2	129.9
WP_041530791.1	GMC family oxidoreductase [Paracoccus denitrificans]	37	522	57	52	17	11.016	12.196	1.085	1.018	1.13	1.64	4	3.68	2.95319e-14	1e-17	0.605295	0.993582	5	5	5	5	211.2	172.1	20.1	16.9
WP_011746838.1	GMC family oxidoreductase [Paracoccus denitrificans]	19	532	58.2	16	9	0.724	0.824	0.886	0.77	7.69	4.64	6.74	5.04	0.302118	0.486457	0.934307	0.491435	5	5	5	5	80.6	90.5	104.8	121.5
WP_011747414.1	GMC family oxidoreductase [Paracoccus denitrificans]	9	501	55	27	5	0.681	0.587	0.825	0.867	5.78	10.2	5.48	10.99	0.171497	0.0655935	0.705893	0.5932	5	5	5	5	62.9	96.6	91.9	427.1
WP_011748416.1	GNAT family acetyltransferase [Paracoccus denitrificans]	34	193	21.6	7	4	0.973	0.917	0.797	0.605	3.33	6.51	5.82	10.61	0.581737	0.690162	0.512907	0.111968	5	5	5	5	100.8	126.2	98	129.3
WP_011748090.1	GNAT family N-acetyltransferase [Paracoccus denitrificans]	41	160	17.2	35	7	1.309	1.298	1.215	1.288	2.87	2.62	1.61	1.71	0.744088	0.213717	0.200409	0.401278	5	5	5	5	107.7	83.1	94.1	72.1
WP_011746368.1	GNAT family N-acetyltransferase [Paracoccus denitrificans]	31	173	18.7	14	5	0.935	0.833	1.192	1.076	1.45	2.71	1.67	5.69	0.529473	0.302366	0.229778	0.902635	5	5	5	5	98.6	84	88.9	88.3
WP_011748270.1	GNAT family N-acetyltransferase [Paracoccus denitrificans]	46	239	25.5	37	10	1.103	0.916	1.142	1.253	4.63	4.75	1.87	3.87	0.998135	0.75419	0.314013	0.343914	5	5	5	5	123.8	91.9	126.5	90.1
WP_049792400.1	GNAT family N-acetyltransferase [Paracoccus denitrificans]	11	158	18.2	6	2	5.069	1.227	1.141	7.186	11.92	18.74	8.02	3.8	0.00295189	0.50237	0.395846	9.52912e-09	5	5	5	5	153.4	106.5	149.8	21.7
WP_011749931.1	GNAT family N-acetyltransferase [Paracoccus denitrificans]	19	269	28.7	20	5	0.89	0.826	1.124	1.08	5.23	4.18	3.19	4.31	0.435724	0.367651	0.356104	0.759563	5	5	5	5	109	102.2	99.6	90.3
WP_011750025.1	GNAT family N-acetyltransferase [Paracoccus denitrificans]	31	150	16.6	22	6	1.266	1.233	1.052	0.985	4.28	9.47	5.68	3.04	0.767472	0.298178	0.550597	0.937773	5	5	5	5	119.8	110.9	105.6	83.5
WP_011750335.1	GNAT family N-acetyltransferase [Paracoccus denitrificans]	55	181	19.9	78	10	0.573	0.769	1.027	0.771	1.69	1.74	3.92	3.32	0.0553912	0.2091	0.641819	0.392052	5	5	5	5	89.9	86.6	119.9	141.4
WP_011750539.1	GNAT family N-acetyltransferase [Paracoccus denitrificans]	45	193	22.2	13	7	0.987	0.885	0.983	0.873	9.92	4.31	10.44	3.2	0.717603	0.619799	0.739983	0.718473	5	5	5	5	115	114.6	110.7	109.3
WP_011749118.1	GNAT family N-acetyltransferase [Paracoccus denitrificans]	76	139	14.6	22	9	1.091	0.957	0.956	1.026	2.98	4.34	2.73	4.51	0.892958	0.999148	0.957196	0.831317	5	5	5	5	106.6	96.1	109.4	80.7
WP_011746874.1	GNAT family N-acetyltransferase [Paracoccus denitrificans]	25	133	14.5	6	3	1.674	1.262	0.94	1.185	6.65	6.27	5.75	6.83	0.467467	0.452287	0.878723	0.557076	5	5	5	5	132.9	137.8	111.1	90.8
WP_011746894.1	GNAT family N-acetyltransferase [Paracoccus denitrificans]	29	146	17	11	3	1.054	0.978	0.929	1.031	3.06	4.58	2.93	4.29	0.771525	0.901553	0.929724	0.991468	5	5	5	5	89.3	97.8	99.6	87.7
WP_011748670.1	GNAT family N-acetyltransferase [Paracoccus denitrificans]	7	151	16.5	2	1	1.457	1.044	0.914	1.254	12.96	32.87	11.28	23.78	0.61852	0.833231	0.961639	0.379512	5	5	5	5	75.6	82.7	72.6	65.6
WP_081465039.1	GNAT family N-acetyltransferase [Paracoccus denitrificans]	23	176	19.7	9	4	0.87	1.093	0.876	0.644	7.15	6.03	6.86	6.72	0.399956	0.77621	0.855195	0.12173	5	5	5	5	72.9	99.3	76.8	120.5
WP_011751183.1	GNAT family N-acetyltransferase [Paracoccus denitrificans]	22	277	29.1	10	5	0.807	0.889	0.872	0.899	8.67	10.02	3.59	6.15	0.418405	0.682548	0.86557	0.844649	5	5	5	5	88.4	98.6	113.2	120.3
WP_011750112.1	GNAT family N-acetyltransferase [Paracoccus denitrificans]	53	176	19.1	34	10	1.074	0.971	0.869	0.924	2.38	3.98	5.32	3.22	0.848904	0.930257	0.698296	0.855272	5	5	5	5	92.3	105.1	108.5	108.2
WP_011750731.1	GNAT family N-acetyltransferase [Paracoccus denitrificans]	56	259	29.3	85	19	1.242	0.818	0.812	1.043	3.04	1.45	0.78	1.18	0.490745	0.358777	0.423275	0.773345	5	5	5	5	84.5	102.8	105.4	92.6
WP_011748467.1	GNAT family N-acetyltransferase [Paracoccus denitrificans]	26	246	27.1	34	8	1.726	1.022	0.765	1.322	2.64	2.58	6.58	3.58	0.243066	0.934159	0.384729	0.317381	5	5	5	5	100.2	122.8	101	75.8
WP_011748418.1	GNAT family N-acetyltransferase [Paracoccus denitrificans]	10	162	18.1	3	2	0.704	0.652	0.631	0.529	7.68	9.23	11.21	14.07	0.343012	0.214926	0.146462	0.157269	5	5	5	5	73.9	113.8	87.8	169.9
WP_011746775.1	GNAT family N-acetyltransferase [Paracoccus denitrificans]	4	195	20.7	5	1	0.135	0.296	0.229	0.101	2.97	3.07	11.48	10.89	3.16192e-07	0.00028652	1.81015e-08	8.9059e-10	5	5	5	5	25.1	108.3	83.1	823.9
WP_011749205.1	GntP family permease [Paracoccus denitrificans]	8	458	47.2	14	4	3.58	2.612	1.514	1.372	8.98	28.53	5.98	41.21	0.0269618	0.000479403	0.0312778	0.240358	5	5	5	3	212.2	117.3	54.5	37.2
WP_011750839.1	GntR family transcriptional regulator [Paracoccus denitrificans]	44	239	26.5	15	9	1.711	1.437	1.253	1.107	4.55	6.54	4.4	5.72	0.304188	0.105485	0.142472	0.79356	5	5	5	5	179.4	152.6	104.3	63.2
WP_011747025.1	GntR family transcriptional regulator [Paracoccus denitrificans]	55	226	25.1	51	13	0.861	0.878	1.199	1.128	4.18	1.69	3.25	3.78	0.627052	0.670929	0.282241	0.466092	5	5	5	5	109.3	90.2	115.9	95.3
WP_011747750.1	GntR family transcriptional regulator [Paracoccus denitrificans]	45	222	25.2	31	11	1.063	0.898	1.133	1.336	4.04	5.02	4.71	2.9	0.790009	0.623338	0.339335	0.369228	5	5	5	5	106.5	95.2	126.1	91.5
WP_011749340.1	GntR family transcriptional regulator [Paracoccus denitrificans]	55	290	33.3	42	16	1.339	0.912	1.112	1.516	2.67	8.28	4.75	1.01	0.661482	0.647812	0.391949	0.153459	5	5	5	5	118.7	107.3	130.6	72.1
WP_011748017.1	GntR family transcriptional regulator [Paracoccus denitrificans]	68	218	24.5	33	14	1.514	1.244	1.096	1.298	3.36	3.97	2.74	3.49	0.342693	0.217859	0.427492	0.339468	5	5	5	5	132.1	115.8	108.7	84.4
WP_011751213.1	GntR family transcriptional regulator [Paracoccus denitrificans]	55	254	28.3	71	14	1.137	1.033	1.072	1.055	3.35	5.72	2.58	2.57	0.685345	0.57889	0.598299	0.736997	5	5	5	5	116.8	103.5	103.9	91.1
WP_011749681.1	GntR family transcriptional regulator [Paracoccus denitrificans]	32	216	24.2	14	7	1.951	0.918	0.973	1.85	2.59	5.78	6.02	6.77	0.286114	0.672522	0.772321	0.0445225	5	5	5	5	111.3	101.9	127.3	69
WP_011746665.1	GntR family transcriptional regulator [Paracoccus denitrificans]	33	218	24.1	18	7	1.241	0.913	0.946	1.147	5.07	2.98	6.02	0.93	0.886791	0.588011	0.909889	0.713592	5	5	5	5	117.5	108.3	121.2	89
WP_011749782.1	GntR family transcriptional regulator [Paracoccus denitrificans]	31	247	27.7	22	8	0.939	0.933	0.942	0.888	6.27	5.98	4.12	4.78	0.568933	0.75153	0.914674	0.724673	5	5	5	5	116.9	117.5	106.3	118.5
WP_011747508.1	GntR family transcriptional regulator [Paracoccus denitrificans]	45	226	25.3	25	11	1.24	0.917	0.931	1.198	5.81	4.55	8.55	2.14	0.746187	0.765444	0.986567	0.487393	5	5	5	5	96.4	101.9	124.6	78.3
WP_011748755.1	GntR family transcriptional regulator [Paracoccus denitrificans]	45	255	27.4	26	10	0.983	0.91	0.891	0.955	3.81	4.01	4.08	3.19	0.648489	0.67475	0.847102	0.830734	5	5	5	5	103	117.6	97.4	86
WP_011751087.1	GntR family transcriptional regulator [Paracoccus denitrificans]	27	232	26.6	16	6	0.921	0.928	0.887	0.907	2.48	9.04	3.33	3.63	0.533711	0.717898	0.851011	0.699557	5	5	5	5	92.7	93	98.6	75.7
WP_011749196.1	GntR family transcriptional regulator [Paracoccus denitrificans]	64	221	24.2	47	14	1.633	0.937	0.868	1.195	2.48	1.74	6.33	3.62	0.134252	0.871413	0.701517	0.428029	5	5	5	5	101.5	109.1	93.1	80.2
WP_011749913.1	GntR family transcriptional regulator [Paracoccus denitrificans]	47	214	23.7	22	10	1.071	0.974	0.868	1.036	4.08	4.99	4.74	4.22	0.883474	0.900643	0.697584	0.981894	5	5	5	5	87.1	112.3	119.3	91.4
WP_011746587.1	GntR family transcriptional regulator [Paracoccus denitrificans]	33	228	25.4	22	8	2.278	1.118	0.864	2.065	3.58	2.52	3.69	3.13	0.0738525	0.65831	0.787706	0.0130844	5	5	5	5	87.4	106.4	121.5	62.2
WP_011749027.1	GntR family transcriptional regulator [Paracoccus denitrificans]	68	240	26.6	65	16	1.248	1.075	0.828	0.933	4.7	1.16	2.84	2.77	0.527667	0.591124	0.462107	0.870523	5	5	5	5	112.7	120.9	93	89.3
WP_011750177.1	GntR family transcriptional regulator [Paracoccus denitrificans]	43	211	23.6	45	10	1.957	0.793	0.821	1.933	4.94	2.54	4.18	5.09	0.0302203	0.256124	0.447229	0.00566735	5	5	5	5	100.3	116.6	118.4	53.4
WP_011746815.1	GntR family transcriptional regulator [Paracoccus]	61	262	28.7	42	16	1.841	1.124	0.989	1.258	2.59	6.23	4.13	3.63	0.191756	0.621739	0.753332	0.490934	5	5	5	5	125.4	119.3	110.7	73.5
WP_041530374.1	group III truncated hemoglobin [Paracoccus denitrificans]	29	133	15.3	12	4	1.208	1.269	1.389	1.045	12.49	6.3	5.98	3.13	0.974602	0.339879	0.0559332	0.827959	5	5	5	5	183.5	102.1	107.5	85.4
WP_011747711.1	Grx4 family monothiol glutaredoxin [Paracoccus denitrificans]	59	120	13.4	138	6	0.902	0.919	1.057	0.981	1.29	4.49	2.43	4.34	0.734627	0.924933	0.600068	0.8855	5	5	5	5	77.4	73.7	89.6	87.5
WP_041529939.1	GSCFA domain-containing protein [Paracoccus denitrificans]	42	350	37.4	25	11	1.143	0.79	0.841	1.221	3	2.34	1.31	2.29	0.915007	0.217301	0.657052	0.519366	5	5	5	5	109.7	116.2	126.5	88
WP_041530249.1	GTP 3',8-cyclase MoaA [Paracoccus denitrificans]	55	335	37.8	46	20	1.24	0.964	1.036	1.273	2.47	4.85	4.66	1.93	0.649185	0.962676	0.57994	0.309811	5	5	5	5	105.9	102.7	108.5	101.8
WP_011750523.1	GTP cyclohydrolase I FolE2 [Paracoccus denitrificans]	27	321	35.8	55	11	0.981	0.977	0.928	0.936	0.6	1.15	2.39	1.7	0.946505	0.832235	0.857071	0.88905	5	5	5	5	97.1	106.4	105.3	112.3
WP_011748658.1	GTP cyclohydrolase II [Paracoccus denitrificans]	45	353	37.2	58	18	0.996	0.79	1.142	1.471	2.49	3	3.12	1.6	0.984988	0.24475	0.405095	0.0970731	5	5	5	5	98.3	84.8	126.8	87.4
WP_011746765.1	GTPase Era [Paracoccus denitrificans]	46	303	33.6	76	14	0.946	0.969	0.849	0.871	2.24	2.53	2.01	1.98	0.853311	0.841372	0.493588	0.680387	5	5	5	5	100	109	111.3	112.6
WP_011750354.1	GTPase HflX [Paracoccus denitrificans]	43	435	48.1	63	20	1.575	1.061	0.903	1.494	2.99	3.75	3.02	3.21	0.146821	0.470327	0.749482	0.0818068	5	5	5	5	118.5	122.5	105.6	82.4
WP_011750290.1	GTPase ObgE [Paracoccus denitrificans]	58	343	36.5	85	19	1.058	0.954	1.015	1.086	2.36	1.84	1.36	1.93	0.861165	0.851031	0.846984	0.570116	5	5	5	5	105.9	103	124.2	102.1
WP_011747661.1	GTP-binding protein [Paracoccus denitrificans]	15	407	45.7	8	6	0.472	0.69	1.083	0.692	12.77	6.59	11.96	5.6	0.0490333	0.192027	0.551263	0.278395	5	5	5	5	67.3	62.1	121.7	180.4
WP_049792356.1	GTP-binding protein [Paracoccus denitrificans]	32	357	38.1	18	9	0.969	0.726	0.95	1.331	3.14	9.16	6.55	1.85	0.588326	0.0943427	0.90711	0.375108	5	5	5	5	92.7	96	131.1	90.8
WP_011750489.1	guanine deaminase [Paracoccus denitrificans]	21	425	46.9	15	8	1.723	1.309	0.82	1.047	4.94	11.97	3.29	10.31	0.396424	0.401049	0.658208	0.833959	5	5	5	5	106.9	130.4	82.7	75.8
WP_011750169.1	guanylate kinase [Paracoccus denitrificans]	56	212	23.8	39	10	0.975	0.979	0.768	0.874	3.16	4.07	2.2	4.49	0.670173	0.92302	0.350161	0.612639	5	5	5	5	81.5	103.8	92.6	97.8
ABL71723.1	GumN family protein [Paracoccus denitrificans PD1222 PD1222]	46	352	38.7	49	17	1.173	1.076	1.207	1.181	2.37	8.76	2.91	5.12	0.967954	0.729151	0.207645	0.573208	5	5	5	5	115.2	97.6	96.5	81.4
WP_011750405.1	HAD family hydrolase [Paracoccus denitrificans]	21	218	22.7	5	3	1.892	1.061	0.697	1.127	8.17	12.09	8.25	18.55	0.289064	0.799207	0.287878	0.526481	5	5	5	5	91.9	123.9	84.9	74.7
WP_011746393.1	HAD family phosphatase [Paracoccus denitrificans]	32	200	21.5	30	6	1.303	0.791	0.888	1.295	3.61	4.78	1.85	3.13	0.661944	0.244304	0.815508	0.368764	5	5	5	5	97.2	114.2	120.2	100.7
WP_011746962.1	HAD-IA family hydrolase [Paracoccus denitrificans]	59	224	23.4	49	13	1.203	0.793	0.99	1.44	4.89	5.1	3.01	1.31	0.716508	0.261322	0.774317	0.107623	5	5	5	5	132.8	106.8	156.3	79.4
WP_011747131.1	HAD-IA family hydrolase [Paracoccus denitrificans]	28	220	23	30	6	0.715	0.654	0.914	1.021	0.67	5.1	1.02	2.04	0.154199	0.0372728	0.928518	0.997569	5	5	5	5	83.6	97	119.4	131.1
ABL73022.1	HAD-superfamily hydrolase, subfamily IA, variant 2 (HAD-like) [Paracoccus denitrificans PD1222 PD1222]	6	266	29.2	2	1	1.643	1.037	0.748	1.304	5.29	36.43	19.59	14.57	0.493314	0.900095	0.448635	0.453381	5	5	5	5	80.3	107.4	76.3	65.4
ABL72899.1	HAD-superfamily hydrolase, subfamily IA, variant 3 [Paracoccus denitrificans PD1222 PD1222]	49	224	23.9	14	8	1.067	1.032	0.75	0.86	0.74	7.94	4.05	5.02	0.809833	0.961483	0.335069	0.742715	5	5	5	5	73	99.2	87.3	102.5
WP_041530735.1	haloacid dehalogenase type II [Paracoccus denitrificans]	25	221	24.9	7	5	0.827	0.759	0.722	0.624	4.1	14.29	3.97	9.35	0.460611	0.378852	0.351318	0.277348	5	5	5	5	94.1	125.5	99	170.8
WP_011747210.1	HAMP domain-containing histidine kinase [Paracoccus denitrificans]	33	478	52	33	15	0.938	1.179	1.263	1.059	2.22	3.52	2.63	6.45	0.51976	0.468414	0.145314	0.918149	5	5	5	5	114	112.1	103.1	98
WP_011750961.1	HAMP domain-containing histidine kinase [Paracoccus denitrificans]	19	474	53	17	9	0.685	0.934	0.998	0.802	5.32	2.22	4.23	5.79	0.221288	0.747027	0.795712	0.429852	5	5	5	5	84.3	81	103.3	132.3
WP_011748066.1	HAMP domain-containing protein [Paracoccus denitrificans]	24	445	48.9	24	10	1.148	1.104	1.353	1.503	3.57	3.74	4.57	3.69	0.924524	0.63248	0.0794606	0.157365	5	5	5	5	141.5	99.3	126.7	72.2
WP_011749094.1	HAMP domain-containing protein [Paracoccus denitrificans]	15	597	64.9	19	9	1.366	1.154	1.118	1.288	7.58	5.09	3.68	7.24	0.73669	0.612414	0.389237	0.384144	5	5	5	5	118.9	106.4	86.9	79.2
WP_011749234.1	HD domain-containing protein [Paracoccus denitrificans]	17	374	41.2	18	7	3.168	0.997	1.246	4.311	3.2	11.35	2.25	2.5	0.0197301	0.943877	0.16498	2.30814e-06	5	5	5	5	79	75.2	117.7	85.4
WP_011749058.1	HD family hydrolase [Paracoccus denitrificans]	26	202	22.8	18	7	1.044	0.973	1.053	1.17	2.89	4.13	2.6	2.97	0.742476	0.822721	0.548157	0.656992	5	5	5	5	96.8	92	93.9	84.8
WP_011747158.1	heat shock protein HspQ [Paracoccus denitrificans]	15	110	12.9	9	2	0.748	0.853	0.72	0.709	7.45	8.03	7	2.7	0.269106	0.468962	0.320594	0.307288	5	5	5	5	83.8	109.7	100.5	132.3
WP_011746359.1	heat-inducible transcriptional repressor HrcA [Paracoccus denitrificans]	56	351	38.4	65	19	1.736	1.128	1.031	1.536	4.36	1.6	3.85	3.09	0.0803611	0.227664	0.788008	0.0695812	5	5	5	5	151	119.1	128.4	67.5
WP_011750199.1	heavy metal-binding domain-containing protein [Paracoccus denitrificans]	46	103	10.8	43	5	0.645	0.878	1.054	0.704	2.76	1.76	2.42	2.78	0.0931882	0.594423	0.528614	0.214361	5	5	5	5	71.7	65.6	81.5	95.2
WP_041530479.1	heavy-metal-associated domain-containing protein [Paracoccus denitrificans]	44	61	6.4	8	3	1.044	0.894	1.146	1.423	6.04	23.94	9.65	7.33	0.757759	0.534224	0.318647	0.245113	5	5	5	5	83.2	89.5	130.1	66.4
WP_011749557.1	heavy-metal-associated domain-containing protein [Paracoccus]	60	72	7.8	8	3	1.558	1.006	0.855	1.337	4.2	11.39	6.99	6.53	0.461422	0.945062	0.7284	0.372906	5	5	5	5	108	127.1	109.4	79.1
WP_011748122.1	helicase [Paracoccus denitrificans]	35	975	108.5	172	39	0.957	0.968	1.181	0.993	2.35	2.39	1.9	1.79	0.882858	0.769809	0.359749	0.846046	5	5	5	5	95	80.4	105.5	85
ABL72592.1	helix-turn-helix- domain containing protein, AraC type [Paracoccus denitrificans PD1222 PD1222]	18	345	38.6	10	6	0.66	0.686	0.547	0.722	10.59	10.34	17.29	9.9	0.288285	0.25928	0.0769256	0.509421	5	5	5	5	60.5	110.8	90.5	133
WP_011750748.1	helix-turn-helix domain-containing protein [Paracoccus denitrificans]	21	149	16.6	5	3	1.11	1.259	1.149	1.001	11.84	4.13	9.91	10.26	0.95561	0.452775	0.419638	0.905572	5	5	5	5	130.5	120.7	113.6	117.2
WP_011749514.1	helix-turn-helix domain-containing protein [Paracoccus denitrificans]	34	255	28.6	31	10	1.471	1.124	1.118	1.545	3.17	6.98	1.23	2.17	0.425008	0.464927	0.374126	0.130019	5	5	5	5	158.5	114.2	134.2	79
WP_011746558.1	helix-turn-helix domain-containing protein [Paracoccus denitrificans]	47	140	15.3	13	7	1.354	0.998	0.932	1.238	9.46	3.52	10.01	3.69	0.74081	0.970525	0.99534	0.512369	5	5	5	5	113.3	101.8	98.5	92
WP_011751237.1	helix-turn-helix domain-containing protein [Paracoccus denitrificans]	19	252	27.2	13	5	2.273	1.049	0.893	1.296	2.54	3.84	7.63	7.33	0.173862	0.915915	0.952063	0.453928	5	5	5	5	127.1	129.9	111.9	83
WP_011748627.1	helix-turn-helix domain-containing protein [Paracoccus denitrificans]	43	146	15.9	12	5	0.869	0.775	0.891	1.115	9.81	9.2	3.64	7.1	0.608059	0.491664	0.898902	0.708957	5	5	5	5	96.1	107.7	120.6	111.5
WP_011748115.1	helix-turn-helix domain-containing protein [Paracoccus denitrificans]	50	406	43.2	69	14	0.966	1.105	0.83	0.669	2.81	2.25	2.42	2.74	0.905372	0.354152	0.470479	0.142161	5	5	5	5	101.8	119.5	94.7	121
WP_011750467.1	helix-turn-helix domain-containing protein [Paracoccus denitrificans]	35	234	26.2	28	7	1.066	0.965	0.747	0.916	11.29	3.58	9.76	5.82	0.883206	0.854884	0.264971	0.717086	5	5	5	5	80.1	117.6	92.1	107.1
WP_028713927.1	helix-turn-helix domain-containing protein [Paracoccus]	47	85	8.8	12	5	0.679	1.161	1.267	0.87	2.53	8.8	3.27	8.55	0.112268	0.542589	0.132551	0.550952	5	5	5	5	120.9	94.6	101.1	132.4
WP_011751089.1	helix-turn-helix domain-containing protein [Paracoccus]	49	211	23.3	23	10	1.12	1.239	1.073	1.106	3.79	6.08	4.59	3.01	0.95608	0.285815	0.49541	0.753717	5	5	5	5	122	106.5	100.3	90.6
WP_074810753.1	helix-turn-helix transcriptional regulator [Paracoccus denitrificans]	29	138	15.1	28	5	1.179	2.729	1.192	0.494	2.91	3.74	4.76	5.72	0.869986	7.67063e-07	0.225308	0.00886447	5	5	5	5	147.4	115.5	58.1	90.5
WP_041530016.1	helix-turn-helix transcriptional regulator [Paracoccus denitrificans]	42	71	8.4	8	3	4.674	1.389	1.19	4.491	3.98	29.73	7.17	11.49	0.00622502	0.270535	0.253897	0.000100321	5	5	5	5	101	93.6	72	15.1
WP_011747684.1	helix-turn-helix transcriptional regulator [Paracoccus denitrificans]	26	477	52.6	15	10	1.267	1.077	1.154	0.989	9.16	7.42	7.74	1.12	0.849793	0.812945	0.330963	0.982336	5	5	5	5	114	98.9	108	107.2
WP_011748684.1	helix-turn-helix transcriptional regulator [Paracoccus denitrificans]	47	75	8.7	8	3	1.933	1.495	0.931	1.21	7.05	11.36	5.85	6.01	0.278586	0.146044	0.905988	0.48275	5	5	5	5	121.5	128.9	92.9	64.2
WP_011749438.1	helix-turn-helix transcriptional regulator [Paracoccus denitrificans]	48	85	9.6	10	5	1.369	1.282	0.927	1.004	2.49	4.92	7.87	4.66	0.697971	0.261592	0.980399	0.956408	5	5	5	5	112.1	124.5	89.3	88.8
WP_011748080.1	helix-turn-helix transcriptional regulator [Paracoccus denitrificans]	23	428	46	14	8	1.643	1.144	0.922	1.117	6.33	2.48	7.64	4.1	0.440695	0.662423	0.942708	0.753085	5	5	5	5	122.9	128.6	115	87
WP_011747466.1	helix-turn-helix transcriptional regulator [Paracoccus denitrificans]	6	295	32.8	5	2	1.72	1.529	0.854	1.055	21.19	6.21	18.27	6.96	0.394429	0.179227	0.807965	0.84229	5	5	5	5	84.4	98.9	70.5	64.6
WP_011750697.1	helix-turn-helix transcriptional regulator [Paracoccus denitrificans]	22	464	51	26	10	1.139	0.963	0.851	0.907	5.16	2.36	4.12	4.68	0.937858	0.781356	0.73764	0.642836	5	5	5	5	90.2	116	94.3	106.7
WP_011747421.1	helix-turn-helix transcriptional regulator [Paracoccus denitrificans]	34	280	32.3	16	9	0.837	0.658	0.78	0.903	6.08	8.26	7.93	14.53	0.427406	0.132478	0.476263	0.846409	5	5	5	5	92.1	117.8	108	135.2
WP_011750743.1	helix-turn-helix transcriptional regulator [Paracoccus denitrificans]	28	119	13.5	8	3	1.027	0.876	0.758	1.624	6.1	5.95	13.38	2.04	0.824464	0.72005	0.455438	0.161348	5	5	5	5	106.9	137.7	122.3	104.6
WP_011750071.1	helix-turn-helix transcriptional regulator [Paracoccus denitrificans]	31	81	9	4	2	2.726	1.416	0.756	1.172	16.43	8.93	21.08	4.95	0.0765363	0.265359	0.499684	0.643638	5	5	5	5	104.9	140.4	84.4	80.4
WP_011750393.1	helix-turn-helix transcriptional regulator [Paracoccus denitrificans]	33	122	13.7	12	5	0.668	0.769	0.755	0.874	11.65	12	7.72	7.35	0.191734	0.329999	0.458828	0.737437	5	5	5	5	81.9	113.7	112.4	156.8
WP_011751135.1	helix-turn-helix transcriptional regulator [Paracoccus denitrificans]	43	184	20.1	19	7	1.192	0.908	0.71	0.888	4.26	5.9	5.47	3.59	0.98689	0.668	0.306582	0.702903	5	5	5	5	89.9	126.8	102.6	92.3
WP_011749819.1	helix-turn-helix transcriptional regulator [Paracoccus denitrificans]	13	263	28.7	8	3	2.192	1.277	0.662	1.301	8.15	9.89	5.09	10.9	0.207377	0.427881	0.224034	0.44211	5	5	5	5	96.5	139.1	96.5	56.3
WP_011750080.1	helix-turn-helix transcriptional regulator [Paracoccus denitrificans]	8	263	30.2	3	2	0.796	0.94	0.635	0.519	8.97	12.75	13.87	12.17	0.494787	0.906426	0.194862	0.13284	5	5	5	5	64.3	111.5	91.6	173.6
WP_011750375.1	helix-turn-helix transcriptional regulator [Paracoccus denitrificans]	32	113	12.5	5	3	1.616	1.448	0.631	0.715	10.21	8.24	4.85	12.48	0.496983	0.216106	0.157587	0.457835	5	5	5	5	100.2	160.8	75.9	107
WP_011749982.1	helix-turn-helix transcriptional regulator [Paracoccus denitrificans]	25	157	17.4	11	3	1.838	1.126	0.598	0.92	3.98	11.45	6.17	3.98	0.27713	0.696057	0.0454261	0.858112	5	5	5	5	96.4	153.7	84.8	94.2
WP_011749357.1	helix-turn-helix transcriptional regulator [Paracoccus]	19	297	33.6	12	6	0.827	0.844	1.035	0.944	7.3	5.27	5.47	5.45	0.381328	0.46677	0.588006	0.801598	5	5	5	5	89.9	81.4	111.6	138.4
WP_041530605.1	heme A synthase [Paracoccus denitrificans]	13	381	41.8	14	4	0.65	0.673	0.755	0.697	5.86	5.59	12.33	3.19	0.139177	0.116702	0.447426	0.198563	5	5	5	5	68.1	84.9	91.3	128.1
WP_011747732.1	heme ABC exporter ATP-binding protein CcmA [Paracoccus denitrificans]	30	210	22.2	12	7	1.05	0.966	0.845	0.839	3.47	8.14	3.34	3	0.760129	0.849902	0.681373	0.511044	5	5	5	5	85.7	105	105.4	125.1
WP_011750211.1	heme lyase CcmF/NrfE family subunit [Paracoccus denitrificans]	11	653	70.7	15	8	0.938	0.957	1.123	0.828	2.46	5.57	5.03	3.61	0.625588	0.833566	0.364979	0.714768	5	5	5	5	107.1	92.4	120	134.8
WP_041530126.1	heme-binding protein [Paracoccus denitrificans]	22	161	15.6	5	3	1.223	1.058	1.361	1.434	15.86	24.72	11.23	4.97	0.874082	0.844107	0.15639	0.317793	5	5	5	5	97.2	70.5	108.5	57.4
WP_011750482.1	heme-binding protein [Paracoccus denitrificans]	38	141	14.2	13	4	5.057	3.534	0.886	1.423	8.58	7.83	2.99	5.25	1.84614e-05	1.94657e-09	0.826275	0.219395	5	5	5	5	170.6	191.6	48.8	34.8
WP_011750431.1	hemin-degrading factor [Paracoccus denitrificans]	31	346	38	29	10	1.6	1.049	0.842	1.231	1.33	4.35	2.05	2.64	0.261373	0.79627	0.632268	0.463333	5	5	5	5	108	134	99.1	83.1
ABL70087.1	HemY domain protein [Paracoccus denitrificans PD1222 PD1222]	37	596	64	95	25	0.668	0.9	1.197	0.854	2.56	2.38	3	1.23	0.193823	0.805592	0.326538	0.663976	5	5	5	5	88.1	74.1	94.6	120.1
WP_011748994.1	heparinase [Paracoccus denitrificans]	24	549	58.8	30	10	0.894	0.984	0.963	0.856	1.87	4.83	3	4.48	0.444114	0.845519	0.852332	0.499255	5	5	5	5	113.7	105.2	103	112.9
WP_011748252.1	HigA family addiction module antidote protein [Paracoccus denitrificans]	77	99	10.6	29	6	1.072	0.852	0.819	1.04	2.75	3.93	3.4	3.74	0.82846	0.532459	0.404589	0.697702	5	5	5	5	114.8	130.5	115.9	117.3
WP_011747056.1	histidine ammonia-lyase [Paracoccus denitrificans]	22	513	53.5	17	10	1.048	0.944	0.822	0.607	4.98	3.67	4.63	3.18	0.760248	0.766911	0.593068	0.0643235	5	5	5	5	78.8	105.3	84.7	99.3
ABL69232.1	histidine kinase [Paracoccus denitrificans PD1222 PD1222]	9	483	51.3	5	3	0.978	0.928	1.15	1.141	8.73	17.88	11.71	11.92	0.769019	0.83738	0.370162	0.701128	5	5	5	5	98.3	95	128.1	111.2
WP_011748808.1	histidine kinase [Paracoccus denitrificans]	54	138	15.6	24	9	1.273	0.896	1.11	1.281	3.24	1.73	1.65	2.86	0.589137	0.659192	0.435091	0.348644	5	5	5	5	118.5	95.7	107.6	84.6
WP_011751330.1	histidine kinase [Paracoccus denitrificans]	6	901	97.2	6	4	1.034	1.501	0.914	0.669	14.08	5.69	13.69	9.8	0.869326	0.222219	0.945303	0.357746	5	5	5	5	126.8	138.7	95	138.5
WP_011748046.1	histidine phosphatase family protein [Paracoccus denitrificans]	23	189	20.7	8	4	1.16	0.689	0.935	1.119	6.09	9.74	8.98	6.15	0.978256	0.204449	0.936601	0.647356	5	5	5	5	95.2	102.4	133.2	92.8
WP_041530378.1	histidine phosphatase family protein [Paracoccus denitrificans]	23	184	19.1	7	3	0.7	0.509	0.747	0.789	18.14	8.75	31.19	4.56	0.325359	0.0471694	0.466504	0.600249	5	5	5	5	79.8	106.8	123.4	147.8
WP_011750729.1	histidine phosphotransferase [Paracoccus denitrificans]	25	218	23.3	10	5	1.388	0.874	0.83	1.191	7.14	4.36	4.98	3.21	0.671697	0.502082	0.615362	0.616764	5	5	5	5	104.7	115.4	108.4	87.8
WP_011751158.1	histidine utilization repressor [Paracoccus denitrificans]	50	254	28.9	31	11	1.184	1.017	0.798	0.885	1.35	5.44	1.83	5.82	0.917571	0.951009	0.515025	0.623566	5	5	5	5	110.7	122.6	106.9	91
WP_011748216.1	histidine--tRNA ligase [Paracoccus denitrificans]	55	494	53.1	182	31	1.004	0.982	0.905	0.908	1.49	2.89	1.46	1.79	0.99608	0.686761	0.722074	0.860013	5	5	5	5	99.5	102.7	97.9	90.4
WP_011748248.1	histidinol dehydrogenase [Paracoccus denitrificans]	44	436	45.8	92	19	0.998	0.901	0.946	0.987	1.98	1.84	2.5	0.82	0.989745	0.814837	0.887003	0.865044	5	5	5	5	97.8	98.8	110	96.7
WP_011749816.1	histidinol dehydrogenase [Paracoccus denitrificans]	34	436	47	25	14	1.701	1.303	0.92	1.192	7.12	3.75	7.43	2.18	0.317114	0.257292	0.9874	0.609663	5	5	5	5	120.7	125.2	96.4	78.5
WP_011747728.1	histidinol-phosphate transaminase [Paracoccus denitrificans]	63	367	39.6	99	24	1	0.908	1.025	1.106	2.77	3.71	2.55	3.29	0.994093	0.859661	0.81161	0.519991	5	5	5	5	100.6	98.2	113.1	107.3
WP_041529741.1	histone deacetylase family protein [Paracoccus denitrificans]	40	305	32.2	15	7	1.304	0.974	0.651	0.97	7.08	9.97	1.34	5.39	0.807212	0.873716	0.120741	0.856246	5	5	5	5	87.4	128.9	86.4	82.3
WP_011748963.1	HIT domain-containing protein [Paracoccus denitrificans]	20	149	16.6	6	3	1.681	1.01	0.86	1.354	6.07	5.88	10.99	3.53	0.418999	0.978457	0.829683	0.304128	5	5	5	5	110.1	128	112.7	85.3
WP_011748150.1	HIT domain-containing protein [Paracoccus denitrificans]	37	124	13.5	27	3	1.295	0.922	0.664	1.071	2.65	1.53	4.97	4.01	0.410675	0.950605	0.0662558	0.608752	5	5	5	5	91.2	150.3	116.5	140.6
WP_011747068.1	HlyC/CorC family transporter [Paracoccus denitrificans]	31	425	45.7	42	13	0.963	0.92	1.326	1.242	5.26	6.5	3.02	2.41	0.577042	0.648663	0.0986986	0.469243	5	5	5	5	104.2	72.2	105.9	76.3
WP_011749383.1	HlyC/CorC family transporter [Paracoccus]	18	456	49.3	20	7	0.545	0.741	1.015	0.753	2.62	2.72	2.13	2.69	0.0243359	0.12126	0.651533	0.25574	5	5	5	5	86.9	80.5	112	140.6
WP_028710139.1	HlyC/CorC family transporter [Paracoccus]	20	344	36.4	16	6	0.499	0.716	0.977	0.655	4.62	9.63	10.42	7.86	0.0406855	0.190864	0.751722	0.203206	5	5	5	5	63	70.1	90.3	139.2
WP_011751275.1	HlyD family efflux transporter periplasmic adaptor subunit [Paracoccus denitrificans]	28	313	32.8	14	7	0.671	0.918	0.861	0.691	6.74	5.2	4.6	5.55	0.137901	0.687313	0.755614	0.192889	5	5	5	5	104.2	102.7	100.5	157.9
WP_011748955.1	HlyD family secretion protein [Paracoccus denitrificans]	31	360	38.1	29	10	0.83	1.054	0.851	0.688	2.96	2.53	3.53	3.09	0.325578	0.808	0.698476	0.168007	5	5	5	5	86.5	102.5	82.7	118.6
WP_011748693.1	HlyD family type I secretion periplasmic adaptor subunit [Paracoccus denitrificans]	34	399	44.1	33	11	0.703	1.77	1.293	0.515	5.69	2.04	4.04	3.74	0.213759	0.00166049	0.118597	0.0180926	5	5	5	5	111.4	85.8	73.5	130.7
WP_011747841.1	HNH endonuclease [Rhodobacteraceae]	14	258	29	5	3	1.541	1.207	0.79	0.94	4.07	8.4	7.8	10.03	0.574544	0.533192	0.57165	0.934983	5	5	5	5	113.1	129.2	92.1	101.7
WP_011749057.1	H-NS histone family protein [Paracoccus denitrificans]	75	102	11.6	127	11	2.261	1.061	1.073	2.412	1.5	7.11	1.54	1.49	0.00902896	0.33209	0.64648	9.72667e-05	5	5	5	5	133.1	106.2	123.7	41.7
WP_011749424.1	H-NS histone family protein [Paracoccus denitrificans]	73	105	11.4	62	11	1.286	1.178	1.053	1.023	3.05	3.43	1.94	4.25	0.422832	0.0808491	0.71118	0.748184	5	5	5	5	124.7	126.5	100	92.1
WP_011747863.1	H-NS histone family protein [Paracoccus denitrificans]	72	105	11.6	32	10	1.025	0.606	0.867	1.706	2.01	4.55	3.8	3.43	0.756309	0.0178719	0.736928	0.0439152	5	5	5	5	66.2	65.5	166.3	101.7
WP_011749604.1	H-NS histone family protein [Paracoccus denitrificans]	71	105	11.4	28	9	1.259	1.276	0.837	0.83	3.49	4.53	1.51	7.1	0.738788	0.231413	0.599612	0.464465	5	5	5	5	93	108.9	72.2	89.4
WP_011747038.1	Holliday junction branch migration DNA helicase RuvB [Paracoccus denitrificans]	38	341	37.8	34	15	1.381	1.1	0.959	1.16	4.02	5.26	4.86	3.15	0.509898	0.608922	0.884983	0.609314	5	5	5	5	114.9	122.4	98.9	91.1
WP_011747040.1	Holliday junction branch migration protein RuvA [Paracoccus denitrificans]	27	223	22.8	12	6	1.08	0.897	0.851	0.987	7.05	3.81	7.44	5.34	0.822378	0.57449	0.696195	0.897541	5	5	5	5	103.5	127.1	113.4	114.3
WP_011746855.1	Holliday junction resolvase RuvX [Paracoccus denitrificans]	54	158	17.1	35	9	1.169	1.06	1.218	0.961	3.79	6.74	5.88	1.39	0.860156	0.663691	0.182571	0.908242	5	5	5	5	112.6	98.9	106.5	100.9
WP_011746768.1	holo-ACP synthase [Paracoccus denitrificans]	58	139	15.1	22	9	1.209	0.896	0.795	1.072	5.91	8.18	5.44	3.21	0.955667	0.585561	0.468249	0.877362	5	5	5	5	88.4	94	116.9	64.3
WP_011747252.1	homogentisate 1,2-dioxygenase [Paracoccus denitrificans]	28	453	51.1	31	13	0.94	1.441	1.091	0.672	2.27	2.36	1.28	2.43	0.738706	0.0386745	0.489093	0.158105	5	5	5	5	130.6	116.4	86	114.2
WP_011749914.1	homoserine dehydrogenase [Paracoccus denitrificans]	69	438	46	222	28	1.044	1.019	0.94	0.883	2.55	1.41	2.99	1.16	0.895161	0.499913	0.86274	0.769109	5	5	5	5	111.9	123	103.5	105.3
WP_011750724.1	homoserine O-succinyltransferase [Paracoccus denitrificans]	33	308	35.5	37	11	0.833	0.848	0.979	0.903	2.88	4.57	3.19	6.76	0.554338	0.495191	0.819125	0.839854	5	5	5	5	105.7	101	124.3	118.6
WP_011746664.1	HPP family protein [Paracoccus denitrificans]	19	394	41.7	19	7	0.956	0.87	1.109	1.394	3.26	5.4	5.22	1.24	0.597634	0.491116	0.399046	0.307088	5	5	5	5	95.7	81.9	139.2	85.9
WP_011749123.1	HPr family phosphocarrier protein [Paracoccus denitrificans]	46	96	10.2	14	4	1.752	1.145	0.744	1.055	4.93	6.41	4.12	3.62	0.146291	0.482037	0.242064	0.902226	5	5	5	5	102	132.3	87	73.3
WP_011749126.1	HPr kinase [Paracoccus denitrificans]	15	142	15	10	2	0.555	0.421	0.529	0.952	6.41	2.9	13.85	5.1	0.0889547	0.00231527	0.0459007	0.854684	5	5	5	5	48.8	86.3	112.9	152
WP_011749882.1	Hsp20 family protein [Paracoccus denitrificans]	50	148	16.4	19	8	1.182	1.191	1.043	1.223	1.57	4.68	2.43	2.66	0.94934	0.412944	0.567879	0.499296	5	5	5	5	114.2	111.5	98.2	86.8
WP_011748492.1	Hsp20 family protein [Paracoccus denitrificans]	24	136	14.9	16	2	1.321	1.026	0.786	0.979	9.45	7.84	7.78	11.16	0.803338	0.98082	0.512155	0.943503	5	5	5	5	105.4	126.1	98	100.6
WP_011750484.1	Hsp70 family protein [Paracoccus denitrificans]	30	412	43	26	13	0.314	0.582	0.897	0.626	7.43	0.74	7.33	5.33	6.20667e-05	0.00675476	0.97919	0.10286	5	5	5	5	32.4	36.5	97.4	152.4
WP_011746672.1	HutD family protein [Paracoccus denitrificans]	47	187	19.9	18	6	1.421	0.854	0.865	1.224	7.63	13.66	7.07	6.61	0.572911	0.369079	0.789556	0.508266	5	5	5	5	105.3	119.9	146.9	92
WP_024844877.1	HyaD/HybD family hydrogenase maturation endopeptidase [Paracoccus]	7	205	21.5	2	1	0.56	0.553	1.016	1.036	8.27	8.25	24.62	9.76	0.171735	0.0854872	0.678364	0.820722	5	5	5	5	52.4	51.6	92.5	94.5
WP_011750574.1	hybrid sensor histidine kinase/response regulator [Paracoccus denitrificans]	3	561	61	4	2	0.722	1.203	1.208	0.53	10.24	12.17	9.77	23.79	0.385644	0.569278	0.279921	0.144947	5	5	5	5	90.9	72.2	80	150.8
WP_011748635.1	hybrid sensor histidine kinase/response regulator [Paracoccus denitrificans]	48	441	48.2	56	22	2.401	1.826	0.988	1.133	2.42	3.64	2.44	4.09	0.00588662	0.000742485	0.895431	0.64762	5	5	5	5	147.9	143.2	84.2	63.8
WP_011749106.1	hybrid-cluster NAD(P)-dependent oxidoreductase [Paracoccus denitrificans]	10	358	39	6	4	2.352	1.519	0.572	0.906	4.18	10.95	11.44	13.38	0.101206	0.15059	0.0429871	0.858949	5	5	5	5	75.8	183.3	82.3	95.6
WP_011750578.1	hydantoinase B/oxoprolinase family protein [Paracoccus denitrificans]	13	594	64.7	13	6	1.096	1.114	1	0.927	5.69	3.49	7.87	9.04	0.890943	0.752132	0.680484	0.907485	5	5	5	5	116.5	133.2	109.2	121.6
WP_011746818.1	hydantoinase B/oxoprolinase family protein [Paracoccus]	20	588	62.9	38	12	1.104	1.155	1	0.877	1.79	2.57	3.3	2.27	0.878099	0.550702	0.712259	0.549378	5	5	5	5	104.8	109.9	86.8	102.8
WP_011749683.1	hydantoinase/carbamoylase family amidase [Paracoccus denitrificans]	31	423	44.9	30	12	1.29	1.064	0.899	1.113	7.44	1.77	5.4	5.83	0.791173	0.83372	0.899291	0.779152	5	5	5	5	109	114	109.3	117.1
WP_011746817.1	hydantoinase/oxoprolinase family protein [Paracoccus denitrificans]	31	687	73.2	41	20	1.333	1.289	1.033	1.038	4.98	4.71	2.67	3.19	0.650647	0.23031	0.617233	0.968438	5	5	5	5	140.3	127.6	100.6	98.2
WP_011750579.1	hydantoinase/oxoprolinase family protein [Paracoccus denitrificans]	20	692	74	21	12	1.486	1.093	1.02	1.154	3.31	7.96	3.76	2.89	0.599218	0.773808	0.609126	0.59891	5	5	5	5	113.8	108.8	100	85.9
ABL68940.1	hydratase/decarboxylase [Paracoccus denitrificans PD1222 PD1222]	9	279	29.3	5	3	1.141	1.524	0.88	0.671	2.76	3.94	3.5	1.84	0.924389	0.127522	0.835963	0.190013	5	5	5	5	127.4	145.3	86.5	125.9
WP_011747069.1	hydrogen peroxide-inducible genes activator [Paracoccus denitrificans]	44	327	35	38	16	1.802	0.981	1.104	1.59	6.05	3.47	2.21	4.16	0.135588	0.970825	0.409192	0.0896461	5	5	5	5	120.5	107.7	117.5	66.1
WP_011749371.1	hydrogenase accessory protein [Paracoccus]	27	139	15.3	5	4	1.008	0.813	0.967	1.132	10.63	8.19	6.38	10.33	0.807244	0.502592	0.78691	0.687002	5	5	5	5	110.8	116.8	121.2	106.3
WP_011749372.1	hydrogenase expression/formation protein [Paracoccus]	28	277	29.3	16	7	1.03	0.871	0.807	0.997	11.53	3.06	10.76	7.32	0.71537	0.524446	0.600092	0.952565	5	5	5	5	69.5	104.9	83.5	232
ABL71193.1	hydrogenase expression/formation protein HypE [Paracoccus denitrificans PD1222 PD1222]	17	351	35.7	12	5	1.213	1.028	0.819	0.886	5.32	3.34	5.52	6.16	0.94839	0.965359	0.595179	0.718379	5	5	5	5	94.6	121.7	94.1	101.9
WP_011749379.1	hydrogenase formation protein HypD [Paracoccus]	29	378	40.9	19	10	1.072	1.072	0.858	0.937	3.32	7.26	3.63	2.54	0.803848	0.75281	0.745323	0.900994	5	5	5	5	85.5	107.4	101.8	110.8
WP_011749376.1	hydrogenase nickel incorporation protein HypB [Paracoccus]	38	306	32.5	28	12	1.709	1.233	0.984	1.076	2.93	2.19	2.16	3.05	0.241814	0.289737	0.726728	0.866462	5	5	5	5	143.9	133.6	89.9	81.5
WP_011749750.1	hydrolase [Paracoccus denitrificans]	9	229	25.4	6	3	1.301	1.143	0.797	0.975	11.23	12.23	5.08	10.87	0.817483	0.675361	0.598325	0.961973	5	5	5	5	117.9	151.6	95.1	91.5
WP_011750048.1	hydroxyacylglutathione hydrolase [Paracoccus denitrificans]	37	248	26.5	31	7	1.144	0.851	0.881	1.083	5.1	3.95	6.49	3.51	0.840462	0.49141	0.795104	0.668753	5	5	5	5	107.9	111.8	116.3	112.2
WP_011746632.1	hydroxyectoine utilization dehydratase EutB [Paracoccus denitrificans]	5	318	32.2	4	1	1.279	0.698	0.655	1.288	16.92	34.76	19.02	5.12	0.80384	0.324198	0.252784	0.349758	5	5	5	5	86.5	124.7	124.3	92.9
WP_011750148.1	hydroxyisourate hydrolase [Paracoccus denitrificans]	18	116	13.1	8	3	4.865	1.753	0.875	3.606	8.79	4.66	4.06	10.26	0.000523643	0.00989955	0.835761	2.64197e-05	5	5	5	5	177.3	169.2	99.6	34.5
WP_011749866.1	hydroxymethylbilane synthase [Paracoccus denitrificans]	48	313	33.6	84	13	1.169	0.872	0.741	1.088	6.38	4.94	3.24	3.53	0.620689	0.601895	0.188886	0.645248	5	5	5	5	96.5	118.9	106.3	100
WP_011749877.1	hydroxymethylglutaryl-CoA lyase [Paracoccus denitrificans]	34	289	30.2	21	9	2.735	1.454	0.868	1.615	3.43	6.14	4.83	3.51	0.0165899	0.0917243	0.791318	0.112868	5	5	5	5	127.7	137.4	99.3	65.4
WP_011751097.1	hydroxymethylglutaryl-CoA lyase [Paracoccus denitrificans]	24	317	33.2	12	7	1.857	2.098	0.843	1.005	3.93	1.85	8.61	7.64	0.28372	0.00404268	0.760365	0.923377	5	5	5	5	129.7	146.1	83.5	84.2
ABL68159.1	hydroxymethylpyrimidine kinase / phosphomethylpyrimidine kinase [Paracoccus denitrificans PD1222 PD1222]	56	284	29.2	125	13	1.214	1.053	0.868	0.905	1.93	2.79	2.26	0.75	0.538314	0.359863	0.578052	0.846429	5	5	5	5	114.8	125.7	111.5	94.8
WP_011750502.1	hypotaurine--pyruvate aminotransferase Tpa [Paracoccus denitrificans]	41	459	50.4	72	20	1.011	0.936	1.44	1.244	1.21	2.8	1.32	0.94	0.811085	0.833359	0.0305162	0.350176	5	5	5	5	118.8	77.3	117.6	93.5
ABL68419.1	hypothetical protein [Paracoccus denitrificans PD1222 PD1222]	69	95	10.6	14	7	0.493	0.272	1.449	0.859	7.89	3.79	4.14	2.3	0.0167353	3.06599e-10	0.0617692	0.560964	5	5	5	5	58.5	38.6	157	144.3
ABL69506.1	hypothetical protein [Paracoccus denitrificans PD1222 PD1222]	36	569	59.9	48	17	1.119	1.178	1.127	1.166	2.52	4.17	0.89	1.94	0.961941	0.341395	0.33013	0.587639	5	5	5	5	110.7	91.1	97.9	78.7
ABL68909.1	hypothetical protein [Paracoccus denitrificans PD1222 PD1222]	7	300	30.6	10	2	2.028	0.96	1.1	1.843	9.41	13.09	14.15	4.26	0.266666	0.891967	0.528754	0.0530777	5	5	5	5	142.5	115.9	121.7	88.8
ABL71543.1	hypothetical protein [Paracoccus denitrificans PD1222 PD1222]	17	389	42.1	7	6	1.449	0.968	0.971	0.956	3.03	5.7	8.68	2.66	0.623052	0.849702	0.765016	0.816675	5	5	5	5	98.3	112.2	85.1	108.5
ABL71916.1	hypothetical protein [Paracoccus denitrificans PD1222 PD1222]	54	129	14.8	12	6	2.228	1.406	0.969	1.313	8.03	7.85	7.64	7.28	0.129507	0.206818	0.854476	0.368902	5	5	5	5	109	120.1	91.7	82.6
ABL70842.1	hypothetical protein [Paracoccus denitrificans PD1222 PD1222]	33	267	30.6	32	8	1.415	1.142	0.933	1.101	3.42	1.37	4.5	0.93	0.412979	0.414366	0.992928	0.721382	5	5	5	5	97.1	105.5	96.2	94.5
ABL69977.1	hypothetical protein [Paracoccus denitrificans PD1222 PD1222]	85	211	22.2	89	19	1.634	1.006	0.878	1.366	2.53	3.82	2.03	2.79	0.116735	0.575171	0.654338	0.145867	5	5	5	5	110.5	120.4	108	66
ABL70099.1	hypothetical protein [Paracoccus denitrificans PD1222 PD1222]	33	335	38.3	13	9	1.195	1.401	0.858	0.999	3.56	7.82	2.17	7.18	0.988746	0.203747	0.71634	0.944238	5	5	5	5	104.1	115.5	92.1	81.4
ABL73194.1	hypothetical protein [Paracoccus denitrificans PD1222 PD1222]	49	384	40.6	36	15	0.991	0.911	0.855	0.982	3.32	2.7	4.37	2.75	0.66029	0.621719	0.722638	0.889896	5	5	5	5	106.4	113	101.6	108.6
ABL71162.1	hypothetical protein [Paracoccus denitrificans PD1222 PD1222]	5	220	23.7	3	1	0.742	0.652	0.848	0.97	11.72	4.71	11.18	13.89	0.42184	0.214791	0.800513	0.968584	5	5	5	5	78.4	93	122.3	123.9
ABL68507.1	hypothetical protein [Paracoccus denitrificans PD1222 PD1222]	47	160	17	26	7	1.855	1.139	0.837	1.308	3.28	6.22	1.69	2.71	0.072801	0.359132	0.573051	0.259262	5	5	5	5	123.1	136.1	99	67.5
ABL70103.1	hypothetical protein [Paracoccus denitrificans PD1222 PD1222]	25	156	17.2	10	4	0.804	1.135	0.778	0.459	7.3	4.69	2.56	3.56	0.326875	0.557175	0.442411	0.00686113	5	5	5	5	93.4	110	73.8	152.5
ABL71905.1	hypothetical protein [Paracoccus denitrificans PD1222 PD1222]	46	156	17.7	18	8	1.728	0.939	0.751	1.281	2.15	2.46	4.29	4	0.140303	0.845015	0.273934	0.347092	5	5	5	5	116.9	142.9	108.4	89.6
ABL69508.1	hypothetical protein [Paracoccus denitrificans PD1222 PD1222]	26	349	36.6	48	9	1.041	0.926	0.708	0.822	2.38	5.01	4.65	2.02	0.783371	0.669289	0.214834	0.477538	5	5	5	5	104.9	141.9	107.2	134.4
ABL73088.1	hypothetical protein [Paracoccus denitrificans PD1222 PD1222]	43	336	37.6	46	14	0.763	0.796	0.611	0.598	3.1	1.73	3.65	1.76	0.382456	0.272301	0.0249385	0.0574499	5	5	5	5	73.7	128.9	99.9	156.5
ABL72483.1	hypothetical protein [Paracoccus denitrificans PD1222 PD1222]	33	121	13.1	8	3	1.031	1.108	0.45	0.351	4.47	3.43	12.7	7.29	0.74435	0.733049	0.00424136	0.00339099	5	5	5	5	82.8	152.6	66.4	184.6
ABL71484.1	hypothetical protein [Paracoccus denitrificans PD1222 PD1222]	5	119	13	6	1	1.134	0.462	0.376	0.96	5.58	9.08	19.13	4.03	0.982881	0.0291023	0.00163367	0.980732	5	5	5	5	52.7	131.5	112.3	118.3
WP_011748806.1	hypothetical protein [Paracoccus denitrificans]	23	177	18.3	10	3	0.791	0.782	1.763	1.428	5.45	8.11	5.68	6.1	0.393903	0.310503	0.00556129	0.248888	5	5	5	5	107.2	56.3	124	76.7
WP_011748531.1	hypothetical protein [Paracoccus denitrificans]	11	214	22.9	7	2	1.394	1.027	1.662	2.225	5.04	7.96	4.89	5.97	0.615204	0.89105	0.00430531	0.00409735	5	5	5	5	143.2	83.7	136.3	63
WP_011746461.1	hypothetical protein [Paracoccus denitrificans]	27	301	34.3	25	9	1.299	1.099	1.597	2.171	1.64	8.97	2.19	0.89	0.816576	0.700729	0.00851745	0.0108099	5	5	5	5	129.1	74.4	116.1	54.3
WP_011746693.1	hypothetical protein [Paracoccus denitrificans]	18	175	20	9	4	1.001	0.976	1.589	1.52	6.48	7.6	7.99	4.52	0.79672	0.927934	0.0241465	0.208859	5	5	5	5	99.7	67.6	107.2	68.2
WP_011746660.1	hypothetical protein [Paracoccus denitrificans]	20	313	34.1	10	5	0.991	1.172	1.468	1.104	7.38	11	4.74	4.92	0.666304	0.521264	0.0340296	0.736961	5	5	5	5	135.4	86.9	109.7	63.5
WP_011750746.1	hypothetical protein [Paracoccus denitrificans]	34	500	52.7	181	14	1.047	0.811	1.461	1.638	4.71	3.52	2.18	4.25	0.888231	0.312773	0.0527946	0.0223583	5	5	5	5	123.8	78.1	140.5	61.6
WP_011748691.1	hypothetical protein [Paracoccus denitrificans]	33	574	65	75	22	0.871	1.654	1.439	0.629	1.93	1.42	1.59	2.76	0.639015	0.00125605	0.0479369	0.107451	5	5	5	5	142	90.6	76.9	108.4
WP_011749096.1	hypothetical protein [Paracoccus denitrificans]	58	48	6	16	5	2.381	1.205	1.426	3.04	6.79	7.3	2.87	3.07	0.0218984	0.285541	0.0341536	4.15393e-05	5	5	5	5	96.2	68.7	95.1	72.1
WP_011750400.1	hypothetical protein [Paracoccus denitrificans]	23	206	21.8	16	4	1.211	1.021	1.418	1.445	5.56	6.52	4.97	4.38	0.916487	0.989162	0.0707123	0.261662	5	5	5	5	103.9	78.2	77.9	48.8
WP_011746972.1	hypothetical protein [Paracoccus denitrificans]	56	108	12.5	10	6	2.368	1.002	1.404	0.918	7.59	6.56	6.17	5.9	0.0899264	0.958247	0.0817415	0.668526	5	5	5	5	129.6	90.4	65.5	79.4
WP_011747867.1	hypothetical protein [Paracoccus denitrificans]	13	75	8	3	1	0.854	1.217	1.388	0.99	10.23	10.5	4.58	11.17	0.359309	0.319616	0.0593497	0.939781	5	5	5	5	85	58	67	68
WP_011750800.1	hypothetical protein [Paracoccus denitrificans]	18	106	11.6	3	2	1.36	1.113	1.379	1.53	10.31	17.25	5.08	8.98	0.73625	0.715069	0.0759587	0.257001	5	5	5	5	155.1	107	128	79.1
WP_011750597.1	hypothetical protein [Paracoccus denitrificans]	18	276	30.2	9	5	1.239	1.041	1.336	1.379	3.04	7.71	7.2	4.6	0.878001	0.929298	0.112695	0.318562	5	5	5	5	106.8	74.6	140.1	84.2
WP_011746774.1	hypothetical protein [Paracoccus denitrificans]	40	315	34	45	12	0.862	1.026	1.299	1.045	3.88	3.25	3.12	2.69	0.437501	0.808125	0.105927	0.777144	5	5	5	5	88.7	67.8	102	94.6
WP_041529896.1	hypothetical protein [Paracoccus denitrificans]	11	64	7.6	2	1	0.655	0.987	1.29	0.865	30.98	7.04	10.93	15.78	0.289063	0.966997	0.19918	0.901035	5	5	5	5	123.8	94.2	125.4	143.8
WP_011747258.1	hypothetical protein [Paracoccus denitrificans]	31	127	13.9	10	4	0.942	0.939	1.266	1.011	4.55	7.81	5.85	2.89	0.57738	0.764332	0.163124	0.964149	5	5	5	5	120.3	99	131.2	96.5
WP_011749041.1	hypothetical protein [Paracoccus denitrificans]	28	161	17.1	17	5	0.861	1.2	1.262	0.79	5.73	6	2.16	8.21	0.447178	0.51329	0.143643	0.514483	5	5	5	5	102.5	91.5	89.1	78.7
WP_011751138.1	hypothetical protein [Paracoccus denitrificans]	5	192	20.5	3	1	0.362	0.789	1.258	0.626	5.99	13.91	12.81	11.23	0.0267344	0.509049	0.248058	0.307421	5	5	5	5	89.9	71.8	127.8	204.4
WP_011750421.1	hypothetical protein [Paracoccus denitrificans]	3	471	50.5	2	1	2.218	1.26	1.256	2.183	5.66	31.01	4.86	9.32	0.173367	0.46806	0.185759	0.0248276	5	5	5	5	168	131.7	133.3	59.4
WP_011749642.1	hypothetical protein [Paracoccus denitrificans]	33	399	42	44	12	0.781	0.872	1.232	1.098	5.84	1.87	3.49	3.65	0.25621	0.455721	0.177133	0.837544	5	5	5	5	104.9	88.9	118.8	112.9
WP_011748987.1	hypothetical protein [Paracoccus denitrificans]	28	215	24	12	6	1.129	1.173	1.229	1.307	6.65	4.01	3.84	2.97	0.925419	0.578827	0.220355	0.365957	5	5	5	5	117.8	96.4	105.1	83
WP_011750286.1	hypothetical protein [Paracoccus denitrificans]	10	234	22.8	22	4	0.732	1.069	1.227	0.83	5.95	5.59	5.28	7.48	0.190797	0.772537	0.20367	0.430197	5	5	5	5	82.4	76.4	76.1	94.7
WP_011746442.1	hypothetical protein [Paracoccus denitrificans]	38	553	61.4	80	19	0.289	0.596	1.218	0.632	16.26	10.94	7.84	11.92	0.00656904	0.122304	0.309813	0.327688	5	5	5	5	83.8	65.5	141.5	208
WP_011749075.1	hypothetical protein [Paracoccus denitrificans]	35	251	26.8	14	7	1.269	1.357	1.214	0.902	6.08	3.42	7.04	5.62	0.861347	0.239935	0.220917	0.810573	5	5	5	5	207	119.4	119.6	100.7
WP_011746789.1	hypothetical protein [Paracoccus denitrificans]	26	133	13.9	6	3	0.582	0.731	1.209	1.028	4.65	1.49	10.09	6.2	0.178038	0.280504	0.24961	0.841934	5	5	5	5	75.2	59.4	112.5	107.5
WP_011749922.1	hypothetical protein [Paracoccus denitrificans]	27	137	15.9	14	5	0.689	1.012	1.195	0.761	5.11	3.04	3.91	2.73	0.113224	0.97389	0.199277	0.296142	5	5	5	5	67.4	57	66.9	87.9
WP_011749049.1	hypothetical protein [Paracoccus denitrificans]	58	204	22.6	22	10	0.89	0.923	1.189	1.174	4.25	4.46	3.02	1.23	0.453265	0.623895	0.251881	0.592019	5	5	5	5	109.8	93.4	115	108.2
WP_011746989.1	hypothetical protein [Paracoccus denitrificans]	11	545	59.8	11	6	0.781	0.776	1.186	1.286	4.32	4.21	2.56	4.62	0.25432	0.200031	0.252609	0.453906	5	5	5	5	99.1	92.7	139.7	91.7
WP_041529907.1	hypothetical protein [Paracoccus denitrificans]	6	194	18.4	20	1	1.767	0.737	1.174	2.885	2.81	7.06	3.09	7.42	0.397037	0.20573	0.287526	0.000551896	5	5	5	5	98.4	81.1	129.4	47.1
WP_041529821.1	hypothetical protein [Paracoccus denitrificans]	42	64	7	9	3	3.298	1.533	1.172	3.162	10.65	17.23	5.2	6.88	0.0130888	0.0464615	0.270133	0.000161206	5	5	5	5	185.6	102.8	117.9	16.2
WP_011747246.1	hypothetical protein [Paracoccus denitrificans]	75	92	9.7	111	15	0.826	1.083	1.167	0.792	3.01	2.71	4.91	2.04	0.535136	0.29322	0.389353	0.4406	5	5	5	5	71.2	75.6	76.9	96.7
WP_011746791.1	hypothetical protein [Paracoccus denitrificans]	34	358	40.6	20	11	1.28	0.849	1.159	1.409	4.13	9.71	6.82	3.43	0.852395	0.397132	0.285629	0.275663	5	5	5	5	115.2	91.4	135.2	74.3
WP_011747560.1	hypothetical protein [Paracoccus denitrificans]	44	250	26.1	22	9	1.989	0.973	1.158	1.097	3.81	11.28	3.6	2.79	0.155691	0.856624	0.270895	0.843017	5	5	5	5	160.5	94.8	122	59.4
WP_011748258.1	hypothetical protein [Paracoccus denitrificans]	48	374	42.5	55	22	0.825	1.022	1.153	1.03	3.71	5.37	2.43	3.71	0.312146	0.992207	0.28349	0.990681	5	5	5	5	105.3	90.4	91.9	92.1
WP_041530381.1	hypothetical protein [Paracoccus denitrificans]	46	69	7.7	21	4	0.67	1.257	1.151	1.172	7.44	4.04	1.99	7.53	0.113194	0.335744	0.318749	0.645331	5	5	5	5	137.7	95.7	119.7	108.4
WP_011748597.1	hypothetical protein [Paracoccus denitrificans]	16	143	16	15	3	1.301	1.067	1.142	1.129	4.72	7.28	3.91	5.13	0.801755	0.863438	0.347351	0.689357	5	5	5	5	124.2	80.9	83.2	73.7
WP_041530670.1	hypothetical protein [Paracoccus denitrificans]	71	89	9.6	20	4	0.997	0.989	1.139	1.21	7.51	2.24	3.24	3.11	0.65861	0.943837	0.327933	0.494086	5	5	5	5	97.3	82.8	103.3	86.5
WP_011746710.1	hypothetical protein [Paracoccus denitrificans]	53	102	10.2	4	2	0.703	0.646	1.138	1.362	28.11	39.49	11.21	18.04	0.36161	0.223966	0.406127	0.242193	5	5	5	5	86.4	79.4	141.2	72.9
WP_011747148.1	hypothetical protein [Paracoccus denitrificans]	51	184	19.7	28	7	0.705	0.826	1.122	0.927	4.45	2.58	4.93	3.7	0.220898	0.39946	0.403929	0.867233	5	5	5	5	61.9	51	76.6	74.2
WP_041530370.1	hypothetical protein [Paracoccus denitrificans]	20	127	14	5	3	0.488	0.647	1.115	0.682	6.8	8.05	6.91	5.28	0.0345665	0.076642	0.398312	0.220283	5	5	5	5	80.3	71.6	110.5	140
WP_011748689.1	hypothetical protein [Paracoccus denitrificans]	14	602	66.7	18	9	0.533	1.386	1.112	0.511	1.67	9.14	3.02	7.69	0.0864177	0.277903	0.39043	0.0957595	5	5	5	5	88.2	79.4	101.9	159.2
WP_011748546.1	hypothetical protein [Paracoccus denitrificans]	5	160	17	3	1	0.697	1.223	1.106	0.622	6.19	4.12	8.21	6.09	0.28393	0.494641	0.421948	0.221411	5	5	5	5	109.7	103.1	89.9	144.4
WP_011748672.1	hypothetical protein [Paracoccus denitrificans]	21	206	22.4	5	4	3.781	1.031	1.105	1.334	7.4	8.67	4.62	7.13	0.0140081	0.912134	0.447468	0.382487	5	5	5	5	137.5	112.8	133.4	61.4
WP_011747298.1	hypothetical protein [Paracoccus denitrificans]	77	157	16.5	615	19	1.333	1.499	1.103	0.937	1.36	2.12	1.08	1.32	0.35971	0.000426039	0.55487	0.962962	5	5	5	5	123.9	100.9	76.8	67.8
WP_011750964.1	hypothetical protein [Paracoccus denitrificans]	9	413	44.2	9	5	0.64	0.864	1.094	0.964	12.49	4.01	7.53	4.68	0.144994	0.517027	0.426257	0.854365	5	5	5	5	68.3	62	125.6	104.4
WP_011750723.1	hypothetical protein [Paracoccus denitrificans]	44	300	34.2	88	15	0.925	0.935	1.09	1.172	1.59	1.3	3.74	1.88	0.629145	0.827012	0.442569	0.479215	5	5	5	5	105.4	97.6	109.9	80.7
WP_011749818.1	hypothetical protein [Paracoccus denitrificans]	27	126	12.8	3	2	0.967	1.806	1.09	0.727	18.18	11.38	13.12	18.48	0.742398	0.0648289	0.499376	0.510765	5	5	5	5	165.6	134	85.7	130.8
WP_011747161.1	hypothetical protein [Paracoccus denitrificans]	10	125	13.4	2	1	0.83	1.022	1.089	0.748	45.63	23.41	23.82	21.12	0.552616	0.884869	0.511705	0.610666	4	5	4	3	98.1	89	85.7	103.9
WP_011746462.1	hypothetical protein [Paracoccus denitrificans]	47	478	54.4	62	24	1.304	0.902	1.085	1.488	4.14	3.55	2.48	2.55	0.43536	0.740705	0.509806	0.0965696	5	5	5	5	109.4	97.6	126.9	82.7
WP_011749802.1	hypothetical protein [Paracoccus denitrificans]	19	127	13.7	3	2	1.1	0.89	1.07	1.23	4.88	16.18	10.16	8.92	0.955256	0.774664	0.533763	0.543651	5	5	5	5	109.2	100.6	122.9	100
WP_011747549.1	hypothetical protein [Paracoccus denitrificans]	54	195	21.7	21	11	1.562	0.995	1.064	1.054	2.93	3.53	3.78	3.12	0.43197	0.905025	0.509808	0.901321	5	5	5	5	115.9	102.6	117.7	89.1
WP_011746476.1	hypothetical protein [Paracoccus denitrificans]	16	70	7.9	2	1	1.402	0.883	1.054	1.432	32.98	20.32	28.06	22.63	0.660468	0.784035	0.584782	0.214788	5	5	5	5	137.9	130.9	161.5	110.5
WP_011746880.1	hypothetical protein [Paracoccus denitrificans]	42	324	35.7	44	12	0.889	0.854	1.054	1.025	3.14	2.9	3.55	3.88	0.442881	0.436583	0.532113	0.945253	5	5	5	5	97.4	86.2	117.3	83.3
WP_081465033.1	hypothetical protein [Paracoccus denitrificans]	24	341	36.5	13	7	1.208	0.964	1.051	1.21	10.03	4.6	5.46	4.16	0.938318	0.861719	0.547667	0.502858	5	5	5	5	129.5	107.7	122.3	91.9
WP_011746605.1	hypothetical protein [Paracoccus denitrificans]	8	116	12.8	2	1	1.492	0.836	1.044	1.792	11.32	10.71	9.09	15.16	0.580169	0.628054	0.607027	0.0869771	5	5	5	5	126.3	121	140.5	81.1
WP_011747624.1	hypothetical protein [Paracoccus denitrificans]	38	229	24.6	34	10	1.284	0.98	1.044	1.504	3.07	4.18	4.99	4.24	0.789691	0.894351	0.546489	0.146287	5	5	5	5	146.3	115.9	130.6	72.2
WP_011748458.1	hypothetical protein [Paracoccus denitrificans]	57	113	12.6	14	5	1.024	1.042	1.041	1.053	5.77	3.44	5.68	4.35	0.682202	0.900142	0.597393	0.953975	5	5	5	5	105.8	103.8	105.3	102.5
WP_011747603.1	hypothetical protein [Paracoccus denitrificans]	26	540	56.3	33	14	1.17	1.217	1.039	0.89	4.42	2.67	4.8	5.39	0.974323	0.322018	0.601125	0.635997	5	5	5	5	125.5	121.8	94.7	106.6
WP_011750862.1	hypothetical protein [Paracoccus denitrificans]	22	577	62.1	18	9	1.456	1.104	1.036	1.417	3.42	8.08	4.49	5.31	0.618743	0.700821	0.563847	0.26488	5	5	5	5	124.9	120.6	124.8	71.1
WP_011748342.1	hypothetical protein [Paracoccus denitrificans]	21	307	34.3	14	4	1.192	1.051	1.026	1.095	9.45	9.39	5.1	2.73	0.941635	0.89193	0.640897	0.775363	5	5	5	5	114.4	115.5	105.5	98.8
WP_011748549.1	hypothetical protein [Paracoccus denitrificans]	31	185	20.7	42	7	0.848	1.032	1.018	0.854	5.68	2.76	6.81	4.42	0.581018	0.695808	0.722898	0.63994	5	5	5	5	65	63.5	72	86
WP_011746947.1	hypothetical protein [Paracoccus denitrificans]	36	73	8.4	6	3	0.66	0.29	1.018	0.827	9.26	2.62	8.06	5.13	0.197796	7.3687e-07	0.737702	0.488532	5	5	5	5	61.5	61	151.5	162.5
WP_011746778.1	hypothetical protein [Paracoccus denitrificans]	58	215	23.6	118	12	0.777	0.944	1.013	0.818	2.98	2.52	2.07	0.73	0.413541	0.91194	0.852687	0.53897	5	5	5	5	104.4	96.1	105	122.9
WP_011751166.1	hypothetical protein [Paracoccus denitrificans]	13	323	34.3	12	5	0.654	0.937	1.009	0.774	7.08	5.53	7.97	4.47	0.18794	0.694726	0.668408	0.305454	5	5	5	5	111.9	106.5	160.9	53.3
WP_011749718.1	hypothetical protein [Paracoccus denitrificans]	15	451	49	10	7	1.282	1.139	1.008	1.077	5.59	8.69	8.96	5.39	0.871519	0.696739	0.662574	0.715344	5	5	5	5	109.1	108.8	110.1	92.1
WP_011749396.1	hypothetical protein [Paracoccus denitrificans]	36	413	45.8	43	16	0.971	1.069	1.004	0.891	3.51	2.39	2.09	1.68	0.660827	0.726036	0.681127	0.718229	5	5	5	5	113.7	111.4	104.9	121.5
WP_081465024.1	hypothetical protein [Paracoccus denitrificans]	29	224	24.9	15	8	0.808	0.85	1.003	0.782	9.65	5.51	4.09	5.74	0.286185	0.428612	0.713345	0.361918	5	5	5	5	95	81.7	114.3	189.6
WP_011746440.1	hypothetical protein [Paracoccus denitrificans]	56	266	29.6	318	13	1.014	0.796	1	1.255	2.51	3.45	2.16	1.88	0.968781	0.25161	0.901353	0.241614	5	5	5	5	93	96.7	105.4	83.5
WP_011746973.1	hypothetical protein [Paracoccus denitrificans]	26	286	30.1	11	7	0.874	0.8	0.981	1.476	3.08	6.91	3.06	8.87	0.421953	0.283243	0.777047	0.209682	5	5	5	5	99.8	95.7	117.4	92.4
WP_011746786.1	hypothetical protein [Paracoccus denitrificans]	43	133	13.5	21	5	2.267	2.653	0.98	0.754	1.42	15.68	2.84	8.27	0.108546	7.4202e-05	0.747044	0.411013	5	5	5	5	176.5	180	57.1	84.3
WP_011748341.1	hypothetical protein [Paracoccus denitrificans]	38	72	8.2	10	3	1.702	1.22	0.977	1.25	4.08	5.49	3.39	1.97	0.446713	0.528965	0.75234	0.436524	5	5	5	5	87.2	90.2	65.9	51.3
WP_011748565.1	hypothetical protein [Paracoccus denitrificans]	21	139	15.2	7	4	0.647	1.694	0.968	0.798	3.11	8.32	5.12	6.24	0.204166	0.0790012	0.776985	0.573205	5	5	5	5	93.8	96.4	94.7	105.7
WP_011749796.1	hypothetical protein [Paracoccus denitrificans]	47	618	68	113	30	1.033	0.952	0.965	1.036	0.83	3.34	0.86	2.09	0.922459	0.864846	0.959099	0.74591	5	5	5	5	114.3	106.4	117.7	90.1
WP_011746381.1	hypothetical protein [Paracoccus denitrificans]	49	196	21.9	15	9	1.932	1.351	0.964	1.208	3.47	2.02	3.86	6.45	0.184459	0.174292	0.841246	0.50248	5	5	5	5	116.5	110.3	63.9	79.7
WP_011748598.1	hypothetical protein [Paracoccus denitrificans]	44	208	22.4	36	7	1.151	0.91	0.962	1.214	1.99	8.69	2.48	4.21	0.989515	0.601219	0.806563	0.528429	5	5	5	5	97.8	101.2	108.3	81.2
WP_011746831.1	hypothetical protein [Paracoccus denitrificans]	35	127	14.1	8	4	1.313	0.931	0.962	1.21	4.05	4.99	10.5	4.96	0.800675	0.732897	0.804911	0.572022	5	5	5	5	102.9	101.6	108.5	97.5
WP_011748504.1	hypothetical protein [Paracoccus denitrificans]	20	339	36	13	6	1.355	1.219	0.958	0.941	2.37	6.71	5.99	3.4	0.636672	0.390147	0.827224	0.732095	5	5	5	5	111.9	127.4	102	93.5
WP_011750982.1	hypothetical protein [Paracoccus denitrificans]	39	338	38.6	38	13	0.821	0.912	0.956	0.944	6.34	2.04	4.71	2.92	0.319481	0.647692	0.853201	0.758372	5	5	5	5	89.9	95.4	118.6	179.1
WP_041530424.1	hypothetical protein [Paracoccus denitrificans]	3	766	81.8	4	3	0.95	1.006	0.956	0.906	9.38	13.35	7.08	6.97	0.749726	0.966273	0.921191	0.906066	5	5	5	5	101	103.1	103.6	114.3
WP_011749998.1	hypothetical protein [Paracoccus denitrificans]	28	142	14.7	9	3	1.409	0.886	0.955	1.226	10.12	3.67	5.86	4.46	0.680339	0.583546	0.822206	0.446269	5	5	5	5	109.5	115.5	121.4	91.3
WP_011748526.1	hypothetical protein [Paracoccus denitrificans]	26	255	26.9	61	8	0.742	1.093	0.955	0.632	2.65	3.31	3.42	1.28	0.290657	0.53877	0.91338	0.109349	5	5	5	5	106.9	107.8	101.1	138.8
WP_011750074.1	hypothetical protein [Paracoccus denitrificans]	42	443	49.6	48	19	1.17	1.051	0.95	1.075	5.9	4.74	3.61	4.34	0.619426	0.421729	0.90216	0.684476	5	5	5	5	98.1	84.4	91.2	66.3
WP_041529885.1	hypothetical protein [Paracoccus denitrificans]	50	137	15.8	22	12	1.145	1.237	0.95	0.958	2.1	3.42	3.3	8.24	0.904556	0.249566	0.948303	0.852326	5	5	5	5	91.6	97.7	76.5	91.3
WP_041530416.1	hypothetical protein [Paracoccus denitrificans]	10	177	18.8	2	1	0.795	0.78	0.944	0.913	12.06	19.85	7.93	43.81	0.498388	0.515848	0.879143	0.97474	5	5	5	4	97.7	106.4	129.5	137.3
WP_049792324.1	hypothetical protein [Paracoccus denitrificans]	13	71	8	3	1	1.331	1.41	0.941	0.893	5.52	12.48	21.6	5.67	0.733649	0.284211	0.969943	0.945452	5	5	5	5	167.3	177.8	117.5	133.6
WP_011749915.1	hypothetical protein [Paracoccus denitrificans]	32	177	20	17	6	2.41	1.209	0.935	2.208	2.33	9.06	4.24	3.32	0.0352668	0.349122	0.980163	0.0101249	5	5	5	5	142.5	143.3	116.4	60.2
WP_011747026.1	hypothetical protein [Paracoccus denitrificans]	62	194	21.2	36	10	1.283	0.888	0.934	1.294	1.48	1.3	2.32	1.91	0.652481	0.643477	0.996344	0.333322	5	5	5	5	98.2	104.2	119.2	74.1
WP_011747897.1	hypothetical protein [Paracoccus denitrificans]	22	408	43.1	11	8	0.488	1.053	0.928	0.493	7.64	1.79	3.95	6.46	0.0125085	0.859465	0.997323	0.00843207	5	5	5	5	85.8	92.2	86.6	218.4
WP_011747630.1	hypothetical protein [Paracoccus denitrificans]	52	95	10.3	26	4	1.253	0.92	0.927	1.342	7.4	8.26	6.61	1.39	0.884098	0.693635	0.934453	0.316885	5	5	5	5	140.2	105.3	184	50.6
WP_011750202.1	hypothetical protein [Paracoccus denitrificans]	22	162	16.8	7	3	0.695	0.809	0.923	0.757	6.02	11.53	11.08	6.98	0.207616	0.391468	0.949311	0.42218	5	5	5	5	65.7	80.7	90.5	140.8
WP_011746557.1	hypothetical protein [Paracoccus denitrificans]	25	202	22.7	10	4	1.24	0.763	0.921	1.321	6.54	7.23	8.56	4.3	0.908493	0.261829	0.957453	0.405583	5	5	5	5	98	108.2	134.5	101.6
WP_011748104.1	hypothetical protein [Paracoccus denitrificans]	61	153	17.1	19	9	0.743	0.75	0.921	0.749	4.57	5.66	5.23	3.9	0.180806	0.150854	0.976568	0.275794	5	5	5	5	92.4	106.1	109.3	149.6
WP_041530668.1	hypothetical protein [Paracoccus denitrificans]	35	204	21.8	20	7	1.298	1.349	0.918	0.863	3.9	4.97	2.84	2.26	0.820723	0.222024	0.988983	0.647568	5	5	5	5	101.9	109.4	76.3	96.7
WP_041529738.1	hypothetical protein [Paracoccus denitrificans]	38	88	9.4	9	3	0.827	1.013	0.914	0.731	1.78	2.09	11.47	5.49	0.393788	0.983212	0.964012	0.370651	5	5	5	5	88.5	84.5	79.3	98.3
WP_011748365.1	hypothetical protein [Paracoccus denitrificans]	13	720	80.3	11	8	1.586	1.437	0.91	1.536	3.47	15.25	7.14	17.07	0.539973	0.203352	0.996461	0.266212	5	5	5	5	110.3	119.7	116.8	79.4
WP_011746795.1	hypothetical protein [Paracoccus denitrificans]	29	302	33.4	12	7	2.071	1.551	0.908	1.164	5.21	8.59	3.66	9.37	0.230458	0.139531	0.981838	0.646095	5	5	5	5	90.1	104	97.4	80.6
WP_011747227.1	hypothetical protein [Paracoccus denitrificans]	38	264	28.5	13	7	1.049	1.063	0.906	1.026	2.52	1.78	4.68	4.98	0.763389	0.793648	0.998366	0.993679	5	5	5	5	91.8	95.5	102.8	102.3
WP_011749981.1	hypothetical protein [Paracoccus denitrificans]	25	140	16	6	3	2.853	3.209	0.905	0.698	3.03	3.22	4.27	10	0.067926	0.00013348	0.998024	0.494008	5	5	5	5	83.7	86.3	72.4	97.6
WP_011749797.1	hypothetical protein [Paracoccus denitrificans]	46	1005	114.1	195	50	0.477	0.787	0.884	0.531	1.19	2.43	2.57	1.59	0.0173128	0.216625	0.639385	0.0156841	5	5	5	5	75	81.4	98.4	160.7
WP_011748340.1	hypothetical protein [Paracoccus denitrificans]	13	99	10.6	7	2	2.458	2.412	0.882	0.925	8.98	17.37	10.72	7.64	0.12381	0.0055074	0.907448	0.945963	5	5	5	5	119.5	137	51.4	55.6
WP_011746922.1	hypothetical protein [Paracoccus denitrificans]	41	174	17.8	32	7	0.731	1.001	0.88	0.618	2.99	3.15	3.84	2.02	0.312408	0.728458	0.616328	0.0671713	5	5	5	5	75.7	81.9	73.3	123.1
WP_011747157.1	hypothetical protein [Paracoccus denitrificans]	29	153	16.6	9	3	2.326	1.291	0.875	1.54	8.53	6.65	13.14	11.55	0.161432	0.408839	0.885469	0.181947	5	5	5	5	128	154.7	97	59.5
WP_011748633.1	hypothetical protein [Paracoccus denitrificans]	29	112	12.2	6	3	2.28	1.705	0.874	1.23	6.64	8.85	5.9	13.9	0.157248	0.102691	0.865511	0.481938	5	5	5	5	132.2	155.7	73.7	65.4
WP_011750275.1	hypothetical protein [Paracoccus denitrificans]	75	108	12	43	11	1.414	0.984	0.87	1.071	2.93	5.83	4.84	4.11	0.269517	0.837844	0.636008	0.685695	5	5	5	5	62.4	70	56.3	89.1
WP_011749717.1	hypothetical protein [Paracoccus denitrificans]	41	181	19.7	21	8	2.076	1.278	0.867	1.459	0.86	13.05	3.47	6.08	0.119141	0.214045	0.767094	0.18557	5	5	5	5	98.1	120.2	108.2	24.5
WP_041529982.1	hypothetical protein [Paracoccus denitrificans]	46	112	11.8	11	4	0.955	1.266	0.867	0.651	11.49	9.67	5.67	7.95	0.736105	0.194905	0.696747	0.13872	5	5	5	5	79.1	88.2	66	111.6
WP_011748636.1	hypothetical protein [Paracoccus denitrificans]	23	393	41.7	26	7	2.754	1.899	0.865	1.061	4.87	7.35	3.35	4.33	0.0283479	0.00375708	0.751059	0.826404	5	5	5	5	115.2	133.9	88	63.1
WP_011751046.1	hypothetical protein [Paracoccus denitrificans]	11	171	18.5	5	2	0.963	0.662	0.856	1.161	8.1	27.25	3.97	11.19	0.778547	0.226435	0.755387	0.581282	5	5	5	5	92.5	100.7	123.6	104.7
WP_081465020.1	hypothetical protein [Paracoccus denitrificans]	5	386	41	4	2	0.542	0.819	0.854	0.574	9.66	8.1	8.75	9.32	0.102215	0.514644	0.814934	0.172552	5	5	5	5	70.6	87.6	97.2	173.7
WP_011748036.1	hypothetical protein [Paracoccus denitrificans]	11	75	7.9	7	1	0.886	0.569	0.851	1.657	10.34	9.42	5.99	3.28	0.617375	0.0684196	0.786302	0.162387	5	5	5	5	42.4	51.7	66.1	40.3
WP_011750260.1	hypothetical protein [Paracoccus denitrificans]	42	211	23.7	35	9	1.461	1.19	0.851	1.228	1.59	2.06	9.89	3.32	0.493464	0.354313	0.673783	0.499768	5	5	5	5	159.5	115.2	122.8	54.4
WP_011748422.1	hypothetical protein [Paracoccus denitrificans]	31	237	23.6	13	4	1.068	0.945	0.847	0.884	0.53	6.79	7.31	4.57	0.766505	0.764913	0.675323	0.748011	5	5	5	5	117.8	130.6	101.6	117.4
WP_041529880.1	hypothetical protein [Paracoccus denitrificans]	16	139	14.4	4	2	1.34	1.561	0.846	0.708	11.44	33.64	15.3	14.25	0.72536	0.159367	0.842646	0.518165	5	5	5	5	103.2	125.6	67.1	87.6
WP_011746784.1	hypothetical protein [Paracoccus denitrificans]	28	260	27.8	21	5	1.755	1.405	0.845	1.066	3.92	4.27	2.63	5.04	0.335006	0.195065	0.676395	0.78368	5	5	5	5	104.7	127.8	67.7	67.6
WP_011749847.1	hypothetical protein [Paracoccus denitrificans]	19	391	43.4	15	7	1.08	0.951	0.84	0.674	6.51	2.9	4.88	3.58	0.830641	0.795241	0.752183	0.244725	5	5	5	5	88.9	108.2	80.4	116.2
WP_011746686.1	hypothetical protein [Paracoccus denitrificans]	16	301	32.1	5	4	0.924	1.353	0.839	0.96	6.01	12.25	4.34	7.35	0.64601	0.321343	0.755686	0.996546	5	5	5	5	47.5	84.6	73.9	91.9
WP_081465081.1	hypothetical protein [Paracoccus denitrificans]	35	447	45.2	27	12	1.742	1.322	0.829	1.131	2.93	6.3	2.67	5.1	0.234909	0.23286	0.621633	0.689217	5	5	5	5	113.1	133.5	98.6	94.5
WP_011748796.1	hypothetical protein [Paracoccus denitrificans]	23	175	19	6	3	0.77	0.812	0.824	0.792	10.89	11.47	17.33	11.09	0.463326	0.592093	0.742471	0.698285	5	5	5	5	64.9	90.3	90	118.1
WP_011747636.1	hypothetical protein [Paracoccus denitrificans]	35	292	30.6	28	10	1.427	1.193	0.822	1.132	2.31	2.13	2.88	1.23	0.488014	0.374599	0.576178	0.669638	5	5	5	5	96	120.1	92	86.8
WP_041529948.1	hypothetical protein [Paracoccus denitrificans]	90	60	6.7	21	5	1.265	1.073	0.819	0.985	4.41	8.34	4.1	4.82	0.496529	0.358214	0.390907	0.948514	5	5	5	5	180.5	129.7	148.7	50.4
WP_011748271.1	hypothetical protein [Paracoccus denitrificans]	38	128	13.6	44	6	1.118	0.897	0.818	0.85	3.32	4.49	2.74	3.83	0.963842	0.564438	0.566471	0.519386	5	5	5	5	91.2	116.9	97.3	119.4
WP_081465068.1	hypothetical protein [Paracoccus denitrificans]	17	345	36.5	14	6	1.267	2.088	0.818	0.499	3.09	13.56	2.25	9.79	0.850588	0.00380734	0.56962	0.0367738	5	5	5	5	100.9	126.7	49.8	95.4
WP_011748201.1	hypothetical protein [Paracoccus denitrificans]	47	153	17.7	67	6	1.078	0.918	0.816	0.925	3.56	2.62	2.71	2.23	0.81433	0.921215	0.39382	0.921131	5	5	5	5	93.3	117.5	104.6	112
WP_011749119.1	hypothetical protein [Paracoccus denitrificans]	4	171	18.6	2	1	1.403	0.929	0.813	1.192	3	11.73	7.37	10.44	0.664426	0.883176	0.622512	0.602707	5	5	5	5	80.9	103.3	87.2	73.1
WP_011747482.1	hypothetical protein [Paracoccus denitrificans]	10	213	23.3	5	3	0.967	0.823	0.812	0.961	9.32	2.7	11.03	12.61	0.775985	0.592318	0.610155	0.927179	5	5	5	5	96.5	120.9	119.6	125.1
WP_011748386.1	hypothetical protein [Paracoccus denitrificans]	25	261	28.7	14	6	1.2	1.076	0.811	0.843	9.42	3.81	7.17	3.63	0.976771	0.830322	0.613016	0.526471	5	5	5	5	108.1	124.9	90.9	110.1
WP_011750363.1	hypothetical protein [Paracoccus denitrificans]	19	303	29.6	66	6	0.627	0.804	0.806	0.617	2.53	1.45	1.91	2.61	0.132933	0.283703	0.363866	0.0740347	5	5	5	5	73.8	95.5	92.6	145.2
WP_011747262.1	hypothetical protein [Paracoccus denitrificans]	31	166	17.4	12	5	0.964	1.458	0.801	0.627	2	6.07	7.05	3.99	0.671173	0.202606	0.609182	0.263375	5	5	5	5	122.1	95	74.6	89.1
WP_081465011.1	hypothetical protein [Paracoccus denitrificans]	10	338	36.7	10	3	1.545	0.955	0.795	1.26	5.86	8.55	3.23	3.14	0.511367	0.834805	0.475496	0.479234	5	5	5	5	101.1	129.3	123	77
WP_011749185.1	hypothetical protein [Paracoccus denitrificans]	36	327	35.1	21	11	1.021	0.796	0.793	1.025	7.33	6.17	6.42	4.54	0.774404	0.357417	0.594471	0.877082	5	5	5	5	99.5	116.7	107.1	97.9
WP_011746602.1	hypothetical protein [Paracoccus denitrificans]	66	185	20.7	73	15	1.046	1.101	0.793	0.669	3.55	4.56	6.86	2	0.889557	0.26512	0.324259	0.145155	5	5	5	5	85.7	93.1	72.6	97
WP_011749730.1	hypothetical protein [Paracoccus denitrificans]	28	299	32.5	22	9	2.928	2.228	0.792	1.049	1.47	10.51	1.4	1.37	0.0103644	0.000288411	0.467751	0.827062	5	5	5	5	161	165.2	86.4	44
WP_011748237.1	hypothetical protein [Paracoccus denitrificans]	15	291	33.7	5	4	1.007	0.665	0.785	2.834	8.74	12.94	6.05	5.48	0.793144	0.0851184	0.527176	0.000885914	5	5	5	5	83.1	106.5	175.3	33.8
WP_011746721.1	hypothetical protein [Paracoccus denitrificans]	8	188	21	2	1	1.633	0.68	0.785	2.085	8.73	15	10.61	12.12	0.46222	0.263463	0.613988	0.0476376	5	5	5	5	91.7	109.6	128.9	74.2
WP_011749732.1	hypothetical protein [Paracoccus denitrificans]	33	300	33	17	7	1.984	1.538	0.783	0.972	5.49	2.87	5.03	5.24	0.11177	0.0484516	0.429518	0.830532	5	5	5	5	119.1	147.7	74.9	68.8
WP_011748460.1	hypothetical protein [Paracoccus denitrificans]	13	83	9.4	3	1	2.15	1.066	0.777	1.611	19.46	3.69	13.94	7.38	0.164069	0.851669	0.499144	0.101867	5	5	5	5	128.7	165.7	122.2	77.1
WP_011746794.1	hypothetical protein [Paracoccus denitrificans]	16	1062	121.2	26	16	2.015	1.244	0.771	0.745	4.6	6.35	8.77	20.31	0.230607	0.429666	0.455975	0.569568	5	5	5	5	103.5	128.9	64.3	80.4
WP_011748541.1	hypothetical protein [Paracoccus denitrificans]	50	167	16.9	15	6	2.232	1.119	0.763	1.21	3.02	8.19	4.42	2.88	0.0365707	0.603158	0.30344	0.552087	5	5	5	5	127.1	161.3	91.3	45.5
WP_011748415.1	hypothetical protein [Paracoccus denitrificans]	49	133	14.8	36	4	1.032	0.872	0.761	0.856	6.08	3.33	4.49	5.34	0.740423	0.461054	0.368831	0.509521	5	5	5	5	99.3	107.5	92.2	121.5
WP_011748254.1	hypothetical protein [Paracoccus denitrificans]	20	273	31.1	13	5	1.009	0.79	0.759	1.028	3.69	4.51	3.98	3.49	0.6705	0.257914	0.348628	0.999276	5	5	5	5	92.4	105.8	102.5	96.3
WP_011747540.1	hypothetical protein [Paracoccus denitrificans]	23	208	23.5	8	4	1.202	0.865	0.758	1.001	5.09	7.1	8.01	5.44	0.936702	0.707843	0.466056	0.936631	5	5	5	5	90.8	120.5	98.8	94.7
WP_011748896.1	hypothetical protein [Paracoccus denitrificans]	9	575	63.2	7	6	1.353	0.944	0.755	0.369	3.33	9.04	9.23	9.82	0.752037	0.925652	0.475951	0.009431	5	5	5	5	101.9	142.3	60.7	229.4
WP_011749957.1	hypothetical protein [Paracoccus denitrificans]	34	291	32	31	12	1.148	1.002	0.751	0.775	1.79	2.46	5.43	2.11	0.985189	0.972032	0.294836	0.290753	5	5	5	5	101	121.8	97.6	116.2
WP_041530162.1	hypothetical protein [Paracoccus denitrificans]	11	337	36.8	10	4	0.609	0.629	0.744	0.377	7.28	4.31	7.04	7.49	0.0859884	0.027479	0.297857	0.000457052	5	5	5	5	22.8	128.9	62	335.3
WP_011747312.1	hypothetical protein [Paracoccus denitrificans]	87	78	8.7	34	7	1.922	0.936	0.743	1.144	3.48	4.21	6.94	2.77	0.114755	0.813461	0.281831	0.65457	5	5	5	5	113.9	111.6	158.9	51.6
WP_011748791.1	hypothetical protein [Paracoccus denitrificans]	63	105	11.2	11	4	1.094	1.028	0.742	0.835	10.86	3.2	6.64	4.89	0.949562	0.802238	0.212319	0.545688	5	5	5	5	85.8	92.2	84.8	79.6
WP_041529915.1	hypothetical protein [Paracoccus denitrificans]	40	261	29.3	30	12	1.282	0.818	0.735	1.013	1.75	3.97	3.08	4.57	0.599023	0.375441	0.259165	0.91001	5	5	5	5	94.1	123.5	106.3	109
WP_041530434.1	hypothetical protein [Paracoccus denitrificans]	69	78	8.4	35	5	0.683	0.898	0.731	0.752	2.48	2.83	3.15	3.43	0.21848	0.77095	0.16898	0.335575	5	5	5	5	47.6	64.6	57.9	75.4
WP_011750299.1	hypothetical protein [Paracoccus denitrificans]	51	146	14.8	57	5	1.282	1.4	0.727	0.748	2.33	4.48	3.59	3.51	0.543231	0.0708769	0.201304	0.320049	5	5	5	5	102.8	128.1	69.9	65
WP_011750069.1	hypothetical protein [Paracoccus denitrificans]	13	169	18.4	3	2	1.102	0.981	0.712	0.881	18.56	21.13	38.59	13.48	0.970193	0.999111	0.390532	0.806786	5	5	5	5	90.1	123.1	102.6	110.8
WP_011749188.1	hypothetical protein [Paracoccus denitrificans]	8	224	25.4	4	2	0.934	0.703	0.709	0.941	14.65	28.84	12.75	33.93	0.718302	0.333916	0.415433	0.909143	5	5	3	5	94.2	128.1	139.2	148
WP_011746898.1	hypothetical protein [Paracoccus denitrificans]	12	85	9.2	3	1	1.442	1.074	0.708	0.949	4.14	21.47	6.72	11.79	0.665596	0.760241	0.33419	0.980907	5	5	5	5	58	85.3	55.2	56.8
WP_011751140.1	hypothetical protein [Paracoccus denitrificans]	22	367	41	18	8	0.666	0.707	0.702	0.709	1.76	4.11	5.06	3.97	0.102619	0.104776	0.20691	0.18084	5	5	5	5	72.3	102.2	109.3	167.9
WP_011747269.1	hypothetical protein [Paracoccus denitrificans]	40	117	13.3	22	4	1.11	0.905	0.697	1.11	4.74	4.13	3.46	1.79	0.92558	0.553372	0.198226	0.728643	5	5	5	5	66	95.3	73	83.3
WP_011750104.1	hypothetical protein [Paracoccus denitrificans]	64	201	22.8	42	13	1.023	0.922	0.691	0.726	2.1	2.67	3.12	2.91	0.862663	0.75029	0.133634	0.280906	5	5	5	5	91.8	127.5	98.5	111.7
WP_011748784.1	hypothetical protein [Paracoccus denitrificans]	39	175	17.8	99	6	1.017	0.974	0.691	0.676	2.48	4.61	2.5	4.67	0.962851	0.731748	0.0990171	0.159619	5	5	5	5	71.4	85.2	57.1	91.8
WP_011748983.1	hypothetical protein [Paracoccus denitrificans]	37	282	30.1	41	10	1.587	0.807	0.681	1.25	2.58	3.87	5.07	2.95	0.173196	0.320814	0.104504	0.351114	5	5	5	5	78	108.7	111.4	104.9
WP_011751008.1	hypothetical protein [Paracoccus denitrificans]	65	65	7	15	3	0.505	1.172	0.681	0.281	4.5	3.11	3.62	5.8	0.0147606	0.543176	0.150919	4.31691e-06	5	5	5	5	57.2	79.4	59.8	210.8
WP_011750295.1	hypothetical protein [Paracoccus denitrificans]	36	271	28.7	40	11	0.823	0.89	0.678	0.689	3.04	2.56	5.04	3.49	0.310566	0.492955	0.15801	0.146101	5	5	5	5	82	123.8	92.4	149
WP_041530384.1	hypothetical protein [Paracoccus denitrificans]	53	70	6.7	59	2	0.968	1.247	0.673	0.522	1.68	1.9	4.17	2.61	0.910779	0.0610979	0.0756605	0.0129688	5	5	5	5	101.9	142.8	79.1	151
WP_011751248.1	hypothetical protein [Paracoccus denitrificans]	24	424	47	29	10	0.759	0.8	0.665	0.71	3.37	4.07	5.84	2.81	0.217655	0.257736	0.126524	0.2023	5	5	5	5	67.9	101.5	95	134.4
WP_011748671.1	hypothetical protein [Paracoccus denitrificans]	47	144	15.7	15	8	1.451	1.239	0.661	0.995	2.73	8.05	5.42	5.6	0.589221	0.388343	0.120485	0.943082	5	5	5	5	99	141.6	104.5	105.3
WP_011749226.1	hypothetical protein [Paracoccus denitrificans]	17	150	16	4	2	1.174	0.817	0.661	0.836	12.47	30.98	10.1	18.03	0.911869	0.589287	0.196703	0.828555	5	5	5	5	101.9	154.9	79.5	95
WP_011749971.1	hypothetical protein [Paracoccus denitrificans]	14	214	23.5	4	3	1.054	0.551	0.653	1.04	9.41	8.32	11.26	3.05	0.861522	0.0857352	0.187507	0.865139	5	5	5	5	66	103.5	110.6	109.6
WP_011747097.1	hypothetical protein [Paracoccus denitrificans]	23	279	31.5	12	7	1.172	0.873	0.64	0.728	3.4	5.84	8.53	7.81	0.968358	0.602728	0.148025	0.386828	5	5	5	5	81.7	134.2	83.1	125.4
WP_011746543.1	hypothetical protein [Paracoccus denitrificans]	17	274	29.5	9	5	1.873	1.588	0.637	0.552	3.06	4.65	3.88	7.81	0.293142	0.116579	0.115276	0.128906	5	5	5	5	145.8	154.6	54.4	97.7
WP_041530224.1	hypothetical protein [Paracoccus denitrificans]	13	62	7.2	2	1	0.746	0.42	0.626	1.164	9.96	3.37	18.2	11.61	0.391739	0.00871887	0.142269	0.624591	5	5	5	5	51.6	82.3	123	110.4
WP_011746698.1	hypothetical protein [Paracoccus denitrificans]	29	109	12.5	7	2	1.575	0.779	0.609	1.257	3.98	7.16	8.37	2.23	0.44154	0.247019	0.0552859	0.495202	5	5	5	5	82	131.6	102.8	80.5
WP_011749979.1	hypothetical protein [Paracoccus denitrificans]	29	195	21.9	12	6	1.472	1.37	0.609	0.701	4.73	2.71	5.22	4.24	0.530086	0.236998	0.0561268	0.19899	5	5	5	5	66.5	104.8	63.8	123.4
WP_081465090.1	hypothetical protein [Paracoccus denitrificans]	4	355	37.2	2	1	1.805	0.886	0.607	1.187	8.22	9.92	15.37	13.58	0.348256	0.775645	0.159074	0.493174	5	5	5	5	75	120	86.8	73
WP_041529815.1	hypothetical protein [Paracoccus denitrificans]	17	231	26.5	13	4	1.491	0.721	0.603	1.3	2.45	7.39	7.35	6.05	0.597306	0.193977	0.092549	0.36832	5	5	5	5	67.8	113.7	101.2	72.4
WP_011748576.1	hypothetical protein [Paracoccus denitrificans]	16	464	52.2	20	7	0.735	0.83	0.594	0.55	5.18	4.01	8.71	4.98	0.24305	0.439243	0.076037	0.0623852	5	5	5	5	79.1	127.6	94.9	190.2
WP_011746862.1	hypothetical protein [Paracoccus denitrificans]	33	151	16.2	14	4	1.997	0.77	0.593	1.565	6.73	7.66	2.89	6.8	0.252308	0.341518	0.0838516	0.121573	5	5	5	5	90.1	146.9	101.3	61
WP_011746941.1	hypothetical protein [Paracoccus denitrificans]	20	194	22.1	8	5	0.724	0.781	0.593	0.647	7.66	12.78	9.79	6.99	0.359796	0.494127	0.0931255	0.310085	5	5	5	5	61.6	101.1	88	123.3
WP_011749995.1	hypothetical protein [Paracoccus denitrificans]	14	109	12.7	2	1	0.981	0.897	0.586	0.633	17.03	20.94	12.19	14.99	0.777962	0.813985	0.135281	0.321673	5	5	5	5	78.5	133.9	88.5	128.2
WP_081465022.1	hypothetical protein [Paracoccus denitrificans]	18	567	61.7	12	8	1.924	1.132	0.579	1.074	5.43	5.39	3.94	10.73	0.314178	0.640811	0.0775659	0.800264	5	5	5	5	87.2	155.5	94.7	83.1
WP_011750265.1	hypothetical protein [Paracoccus denitrificans]	28	279	31.8	13	8	1.179	0.93	0.574	0.604	7.74	5.44	9.63	8.84	0.996	0.720914	0.0389244	0.118534	5	5	5	5	67.9	125.1	69.4	120.3
WP_011749067.1	hypothetical protein [Paracoccus denitrificans]	20	306	34.1	8	5	0.642	0.581	0.547	0.807	6.77	9.15	8.63	5.95	0.203337	0.0653176	0.042106	0.601804	5	5	5	5	65.3	116.5	118.3	146.9
WP_011747635.1	hypothetical protein [Paracoccus denitrificans]	29	132	14.7	4	3	1.241	0.972	0.547	0.758	14.01	5.36	12.48	6.69	0.866864	0.940541	0.0438351	0.549952	5	5	5	5	74.8	133.1	86	116.9
WP_011747599.1	hypothetical protein [Paracoccus denitrificans]	7	654	70.8	6	4	0.784	0.595	0.545	0.719	7.44	2.74	11.11	4.1	0.251004	0.0260759	0.0279662	0.178375	5	5	5	5	33.5	76.8	89.1	151.7
WP_011748279.1	hypothetical protein [Paracoccus denitrificans]	28	201	21.5	15	5	1.429	1.268	0.515	0.675	1.16	6.45	5.47	2.34	0.542575	0.294904	0.0075174	0.157979	5	5	5	5	79.7	162.7	81.9	116.1
WP_011750326.1	hypothetical protein [Paracoccus denitrificans]	13	119	12.7	4	2	1.109	1.437	0.509	0.38	7.67	7.46	3.48	8.22	0.884907	0.153176	0.00548366	0.00114679	5	5	5	5	84.6	169.5	59	155.9
WP_011749980.1	hypothetical protein [Paracoccus denitrificans]	24	80	8.8	6	2	1.455	1.061	0.498	0.626	8.45	7.67	16.93	4.01	0.660928	0.82045	0.0198368	0.260191	5	5	5	5	87	172.5	71.8	124.6
WP_011746734.1	hypothetical protein [Paracoccus denitrificans]	29	79	8.8	4	2	0.699	0.789	0.494	0.426	6.67	11.36	7.63	12.51	0.261151	0.493765	0.0137395	0.0302202	5	5	5	5	54.8	109.4	88.1	209.3
WP_041530444.1	hypothetical protein [Paracoccus denitrificans]	57	111	11.2	10	4	0.871	0.657	0.485	0.644	6.52	4.94	5.5	11.58	0.460852	0.138449	0.00938887	0.257667	5	5	5	5	52.5	118.2	91.3	130
WP_041529776.1	hypothetical protein [Paracoccus denitrificans]	52	63	6.7	11	3	0.668	0.685	0.48	0.448	4.27	5.29	7	9.14	0.222172	0.222639	0.011016	0.0201188	5	5	5	5	53.6	116.2	75.3	175.4
WP_011747919.1	hypothetical protein [Paracoccus denitrificans]	6	104	11.7	4	1	1.4	1.063	0.437	0.558	4.25	14.55	7.61	8.06	0.707338	0.788712	0.00371579	0.147719	5	5	5	5	41.6	95.4	38	68.1
WP_041529943.1	hypothetical protein [Paracoccus denitrificans]	21	144	15.6	5	3	0.717	1.027	0.432	0.396	3.75	2.03	19.31	2.24	0.294619	0.864909	0.00367333	0.016442	5	5	5	5	61	143.9	62.4	183.3
WP_041529728.1	hypothetical protein [Paracoccus denitrificans]	41	82	9.3	11	3	2.24	0.958	0.413	0.912	1.6	9.47	6.55	7.38	0.0195114	0.771156	2.77932e-05	0.653149	5	5	5	5	48.8	160.8	87.7	92.3
WP_041529795.1	hypothetical protein [Paracoccus denitrificans]	40	93	10.3	15	4	1.268	0.783	0.39	0.643	3.52	1.84	3.7	5.05	0.501017	0.226889	7.80622e-06	0.128486	5	5	5	5	58.5	151	76.2	106.4
WP_011746853.1	hypothetical protein [Paracoccus denitrificans]	7	115	12.8	3	1	1.643	0.72	0.389	0.887	5.13	5.72	10.6	3.13	0.326969	0.113985	8.87104e-05	0.638733	5	5	5	5	67.2	177	96.5	106.9
WP_011749835.1	hypothetical protein [Paracoccus denitrificans]	73	86	9.5	19	8	5.356	3.887	0.309	0.548	3.24	4.54	4.46	9.68	7.53666e-07	7.0078e-08	8.9726e-08	0.0666595	5	5	5	5	64.3	204.7	17.8	36.5
WP_081465067.1	hypothetical protein [Paracoccus]	50	505	55.2	86	26	0.934	0.833	1.405	1.228	1.9	1.86	1.9	1.45	0.641253	0.402214	0.0393375	0.389228	5	5	5	5	115.7	83.5	115.7	98.6
WP_011749435.1	hypothetical protein [Paracoccus]	12	67	7.2	3	1	0.478	0.656	1.249	0.865	28.22	39.12	19.83	33.54	0.0971389	0.249387	0.256177	0.91886	5	5	5	5	54.5	40.6	63.2	83.1
WP_011749529.1	hypothetical protein [Paracoccus]	17	343	37.3	13	6	3.13	3.128	1.122	0.811	2.24	7.84	4.5	5.32	0.0430536	0.000184728	0.366771	0.704463	5	5	5	5	175.1	159.1	49.3	58.8
WP_011746884.1	hypothetical protein [Paracoccus]	37	160	17.1	24	6	0.712	0.793	1.103	1.07	7.21	2.81	6.14	7.64	0.190495	0.270696	0.397994	0.691873	5	5	5	5	99.5	86.6	126.1	103.8
WP_011749275.1	hypothetical protein [Paracoccus]	32	145	16.1	9	3	0.975	1.054	0.984	0.952	8.37	13.32	3.71	7.3	0.60644	0.878303	0.772423	0.808117	5	5	5	5	104.2	102.1	113.5	98.2
WP_011749309.1	hypothetical protein [Paracoccus]	23	427	47.5	18	9	1.027	0.919	0.915	1.029	1.53	6.44	4.46	3.04	0.740405	0.694196	0.96681	0.867945	5	5	5	5	103	108.2	110.6	107.2
WP_024842734.1	hypothetical protein [Paracoccus]	61	106	11.6	45	8	0.593	0.594	0.817	0.816	2.45	1.71	5.08	2.19	0.091973	0.00311371	0.423539	0.515333	5	5	5	5	66.7	72.9	105	131.6
WP_036764897.1	hypothetical protein [Paracoccus]	17	64	6.7	2	1	0.768	0.795	0.646	0.641	9.43	9.57	12.82	5.14	0.410768	0.527211	0.176161	0.336962	5	5	5	5	84.5	136	106.2	160.6
WP_011749921.1	hypothetical protein [Paracoccus]	51	81	7.7	90	2	0.977	1.204	0.615	0.503	3.14	3.13	3.82	3	0.934331	0.0566397	0.0272322	0.00832949	5	5	5	5	93.7	152.5	77.8	156.3
WP_011751141.1	IclR family transcriptional regulator [Paracoccus denitrificans]	39	266	29	41	13	0.959	1.032	1.154	1.118	2.79	2.11	2.52	3.45	0.570176	0.895706	0.291215	0.716355	5	5	5	5	114.2	85.3	132.1	71.1
WP_011749774.1	IclR family transcriptional regulator [Paracoccus denitrificans]	43	265	28.7	33	11	0.97	0.993	1.07	1.032	4.81	2.04	1.37	2.87	0.691571	0.915126	0.504011	0.864282	5	5	5	5	88	83.6	96.2	101.6
WP_011750826.1	IclR family transcriptional regulator [Paracoccus denitrificans]	47	251	27.6	29	12	0.95	0.98	0.959	0.949	4.65	2.07	3.43	0.38	0.5511	0.856576	0.858567	0.760341	5	5	5	5	103.7	116.8	113.7	117.3
WP_011749725.1	IclR family transcriptional regulator [Paracoccus denitrificans]	22	251	26.1	13	5	1.253	0.994	0.938	1.061	4.4	4.12	7.26	5.48	0.891612	0.927903	0.968172	0.799543	5	5	5	5	106.1	127.9	124.7	109.1
WP_011746518.1	IclR family transcriptional regulator [Paracoccus denitrificans]	37	275	29.3	37	9	1.213	1.008	0.924	1.185	3.7	5.58	1.03	6.18	0.835212	0.899395	0.988554	0.558843	5	5	5	5	120.2	112.2	121.5	93
WP_011750506.1	IclR family transcriptional regulator [Paracoccus denitrificans]	36	254	28.3	29	10	1.463	0.914	0.902	1.348	3.29	2.96	7.72	4.9	0.447349	0.625907	0.920249	0.311833	5	5	5	5	90.4	112.6	99.6	91.8
WP_011750659.1	IclR family transcriptional regulator [Paracoccus denitrificans]	50	254	28.1	34	11	0.964	0.957	0.88	0.868	3.35	3.63	4.87	3.49	0.604984	0.803522	0.832318	0.546693	5	5	5	5	104.1	122.1	108.6	149.3
WP_041530117.1	IclR family transcriptional regulator [Paracoccus denitrificans]	47	260	28	16	9	1.643	0.752	0.821	0.884	4.68	11.05	2.92	4.06	0.390207	0.135693	0.590592	0.580053	5	5	5	5	102	101.1	145.9	66.5
WP_011750155.1	IclR family transcriptional regulator [Paracoccus denitrificans]	20	279	30	11	6	1.529	0.897	0.796	1.16	8.19	5.3	4.91	10.8	0.5555	0.632586	0.520221	0.576519	5	5	5	5	79.6	100.4	62.5	69
WP_011751038.1	IclR family transcriptional regulator [Paracoccus denitrificans]	16	279	29	10	5	2.334	1.943	0.759	1.007	2.9	9.79	4.56	7.01	0.133083	0.0226081	0.44579	0.908365	5	5	5	5	123.3	160.6	57.3	57.6
WP_011749318.1	IclR family transcriptional regulator [Paracoccus]	55	251	27.6	27	13	1.707	1.185	0.981	1.133	2.61	4.36	3.68	5.18	0.366505	0.438767	0.80751	0.728826	5	5	5	5	114.9	124.8	107.8	89.8
WP_011748179.1	imidazole glycerol phosphate synthase subunit HisF [Paracoccus denitrificans]	72	253	26.4	88	16	0.82	0.803	0.76	0.737	3.53	2.12	2.06	1.47	0.520147	0.276672	0.237352	0.294521	5	5	5	5	83.5	100.4	101.9	138.4
WP_011748176.1	imidazole glycerol phosphate synthase subunit HisH [Paracoccus denitrificans]	69	209	22.4	68	10	0.903	0.852	0.843	0.952	3.48	2.67	2.59	3.69	0.610316	0.504375	0.585815	0.89564	5	5	5	5	69.6	79	86.3	90.2
WP_011748175.1	imidazoleglycerol-phosphate dehydratase HisB [Paracoccus denitrificans]	14	195	21.6	5	3	1.177	1.039	0.99	1.155	5.63	3.52	9.54	3.81	0.988422	0.934806	0.726168	0.607963	5	5	5	5	119.1	117.4	121.5	105.5
WP_011747055.1	imidazolonepropionase [Paracoccus denitrificans]	37	400	42.9	34	14	0.82	1.079	0.649	0.52	2.39	4.46	6.85	4.4	0.300091	0.799819	0.101393	0.0121517	5	5	5	5	80.4	127	82.4	153.9
WP_011747672.1	ImmA/IrrE family metallo-endopeptidase [Paracoccus denitrificans]	37	461	50.1	33	16	0.902	1.145	1.077	0.886	5.08	4	4.2	2.27	0.445522	0.582918	0.470059	0.580234	5	5	5	5	117.8	105.7	92.3	116.5
WP_011746790.1	ImmA/IrrE family metallo-endopeptidase [Paracoccus denitrificans]	53	170	19.1	40	12	1.163	0.938	0.983	1.217	5.06	4.96	1.81	2.78	0.79493	0.84819	0.881232	0.459011	5	5	5	5	108.9	95.3	132.3	76.8
WP_011746937.1	IMP dehydrogenase [Paracoccus denitrificans]	76	482	50.5	466	32	0.888	0.714	0.749	0.846	0.89	0.8	1.49	1.18	0.699204	0.0505005	0.206183	0.636263	5	5	5	5	74.7	100.8	106.8	114
WP_011748426.1	indole-3-glycerol phosphate synthase TrpC [Paracoccus denitrificans]	52	263	28.2	95	17	1.038	0.918	1.072	1.152	4.11	2.01	3.68	2.85	0.908953	0.921948	0.648125	0.415009	5	5	5	5	123.8	114.4	117.9	108.5
WP_011749327.1	indoleacetamide hydrolase [Paracoccus]	28	473	50	28	12	1.516	1.198	0.91	1.092	2.76	5.53	5.07	3.41	0.461375	0.415737	0.943149	0.831332	5	5	5	5	119.9	127.5	98.8	84.6
WP_011746979.1	inorganic phosphate transporter [Paracoccus denitrificans]	4	474	48.8	3	2	1.04	0.995	1.569	2.355	13.83	6.43	12.78	8.66	0.880146	0.989587	0.0512892	0.0133886	5	5	5	5	134.3	85.5	140.3	61.4
WP_011747010.1	inorganic phosphate transporter [Paracoccus denitrificans]	5	494	51.6	9	4	0.469	0.735	1.085	0.635	10.05	5.86	7.36	5.15	0.0263196	0.231107	0.446875	0.177581	5	5	5	5	86.8	84	121.7	194.7
WP_011747973.1	inositol 2-dehydrogenase [Paracoccus denitrificans]	42	336	36.5	89	19	2.579	1.778	0.495	0.912	2.16	2.32	1.63	2.59	0.00241426	1.02533e-05	0.00119023	0.808387	5	5	5	5	95.6	199.2	50.1	68.5
ABL72974.1	inositol monophosphatase [Paracoccus denitrificans PD1222 PD1222]	4	269	28.9	2	1	1.907	1.006	0.412	0.782	5.42	12.69	8.49	6.24	0.280861	0.986816	0.00111088	0.564984	5	5	5	5	73.4	185	78.2	93.3
WP_011747052.1	inositol monophosphatase [Paracoccus denitrificans]	61	262	28.8	55	15	0.721	0.793	0.751	0.685	4.13	3	2.59	4.47	0.29108	0.240783	0.211897	0.17646	5	5	5	5	79.7	95.5	92.4	121.2
WP_011750872.1	inositol monophosphatase [Paracoccus denitrificans]	20	283	29.9	14	5	1.584	1.99	0.648	0.499	6.5	3.61	4.08	7.69	0.384704	0.0043164	0.111021	0.0356587	5	5	5	5	81.1	130.6	55	114.1
WP_011747706.1	inositol monophosphatase family protein [Paracoccus denitrificans]	22	271	28.3	19	7	1.115	1.089	1.234	1.008	9.01	6.38	1.11	2.27	0.946709	0.662783	0.180731	0.959114	5	5	5	5	101.3	72.8	71.9	80.3
WP_011750540.1	insulinase family protein [Paracoccus denitrificans]	41	421	46	120	17	0.944	1.062	0.989	0.877	3.77	5.77	3.48	3.85	0.846742	0.355387	0.944416	0.691954	5	5	5	5	107.8	106.3	79.6	90.1
WP_011748990.1	insulinase family protein [Paracoccus denitrificans]	38	472	51.2	107	18	1.872	1.095	0.955	1.46	1.68	3.43	1.1	1.4	0.0448995	0.227785	0.920831	0.0839036	5	5	5	5	99.5	97.8	82.8	59.5
WP_011748989.1	insulinase family protein [Paracoccus denitrificans]	50	437	46.7	113	25	1.666	1.137	0.845	1.226	1.46	1.93	1.83	1.13	0.102728	0.138199	0.49306	0.282805	5	5	5	5	111.9	113	86.1	74.4
ABL71047.1	integral membrane sensor signal transduction histidine kinase [Paracoccus denitrificans PD1222 PD1222]	30	597	65	63	18	0.529	1.009	1.318	0.828	3.04	5.63	2.47	3.08	0.0242751	0.961439	0.0878903	0.523301	5	5	5	5	73.4	83.7	90.8	162.3
WP_011748157.1	integration host factor subunit alpha [Paracoccus]	45	102	11.4	35	5	1.782	1.164	1.138	1.594	10.29	8.2	5.18	3.45	0.148833	0.411337	0.322607	0.0952003	5	5	5	5	87.8	64.6	67.5	64.2
WP_011750022.1	integration host factor subunit beta [Paracoccus]	43	95	11	31	5	1.465	1.219	0.864	1.026	3.51	3.23	5.24	3.7	0.222545	0.059653	0.562528	0.761106	5	5	5	5	101.6	123.9	98.2	88.8
WP_011747700.1	invasion associated locus B family protein [Paracoccus denitrificans]	59	262	26.7	176	13	1.094	1.01	0.739	0.747	1.83	2.27	2.67	1.13	0.77723	0.542972	0.185291	0.321751	5	5	5	5	95.5	121.3	84.6	106.6
WP_011748848.1	iron ABC transporter permease [Paracoccus denitrificans]	8	344	35.5	4	3	0.581	0.638	1.149	0.844	12.96	3.5	10.63	2.17	0.114719	0.0752001	0.381915	0.545277	5	5	5	5	85	76.1	109	133.5
WP_011748029.1	iron transporter substrate-binding protein [Paracoccus denitrificans]	37	385	41	29	14	1.475	0.935	0.84	1.059	1.85	5.72	3.28	3.02	0.429348	0.705878	0.615632	0.931159	5	5	5	5	93.7	126.2	92.9	73.9
WP_011748031.1	iron uptake system protein EfeO [Paracoccus denitrificans]	36	275	29.9	37	9	2.957	1.704	0.898	1.939	1.87	5.62	4.73	3.39	0.00807677	0.00776476	0.884723	0.0181282	5	5	5	5	199.2	141	100.9	32.2
WP_011746589.1	iron-containing alcohol dehydrogenase [Paracoccus denitrificans]	31	418	43.2	32	12	2.44	1.528	0.951	1.625	1.31	5.36	1.71	2	0.0140319	0.0246338	0.937686	0.0895757	5	5	5	5	135.2	141	90.4	58.4
WP_011750773.1	iron-containing alcohol dehydrogenase [Paracoccus denitrificans]	44	381	40.6	36	14	2.129	1.042	0.744	1.296	3.69	4.51	2.16	2.26	0.033415	0.730069	0.251708	0.317194	5	5	5	5	109	143.2	99.1	72.6
WP_011748897.1	iron-containing alcohol dehydrogenase [Paracoccus denitrificans]	15	377	37.8	16	5	2.016	1.112	0.651	1.112	3.18	3.71	6	3.45	0.0984573	0.655192	0.0998158	0.777659	5	5	5	5	102.5	155.7	90.6	79.7
WP_011749476.1	iron-containing alcohol dehydrogenase [Paracoccus denitrificans]	27	393	41.1	25	9	1.48	1.768	0.597	0.508	2.88	0.66	1.62	7.09	0.352679	0.00434624	0.0229137	0.0137849	5	5	5	5	137.7	178.7	59.5	121.1
WP_011750530.1	iron-sulfur cluster assembly accessory protein [Paracoccus denitrificans]	59	123	13	23	5	1.366	1.142	1.026	1.116	4.77	5.52	4.23	4.47	0.665935	0.589223	0.635708	0.766261	5	5	5	5	154.6	107.8	103.7	83.7
WP_011747267.1	iron-sulfur cluster assembly accessory protein [Paracoccus denitrificans]	36	111	11.4	11	3	1.315	0.897	0.952	1.92	3.93	9.53	5.02	8.5	0.815296	0.621464	0.850481	0.0314574	5	5	5	5	123.6	101	145.1	64.7
WP_011750315.1	iron-sulfur cluster assembly scaffold protein [Paracoccus denitrificans]	50	145	15.4	37	7	0.779	0.851	0.937	0.853	6.55	4.46	5.83	4.72	0.23038	0.385887	0.928084	0.519259	5	5	5	5	89.3	96.6	108.1	132.2
WP_041530665.1	iron-sulfur cluster repair di-iron protein [Paracoccus denitrificans]	14	221	23.7	3	2	1.25	1.165	1.081	1.315	21.35	18.81	27.34	6.24	0.8417	0.598278	0.52585	0.446398	5	5	5	5	113.3	104.9	99.2	74.5
WP_011746418.1	IS66-like element ISPpa5 family transposase [Paracoccus]	22	542	60.3	18	12	1.588	1.314	1.358	1.178	7.38	4.64	2.38	3.69	0.473518	0.224908	0.0707333	0.647531	5	5	5	5	181.6	117.8	117.2	93
WP_041529960.1	isochorismatase [Paracoccus denitrificans]	30	81	9.2	21	2	1.065	0.653	0.966	1.271	8.71	5.73	2.63	5.65	0.833343	0.136855	0.789122	0.437943	5	5	5	5	83.2	85	127.6	93.2
WP_011748666.1	isochorismatase family protein [Paracoccus denitrificans]	38	218	23.8	39	8	0.921	0.776	0.762	0.956	4.07	4.98	2.7	1.63	0.787371	0.223766	0.247022	0.959345	5	5	5	5	90.7	118.8	123.6	128.4
WP_041530469.1	isochorismatase family protein [Paracoccus denitrificans]	11	240	26.4	6	3	1.467	1.082	0.757	0.949	14.16	28.47	14.08	24.23	0.615084	0.75031	0.547727	0.882449	5	5	5	4	101	123.3	84.1	93
WP_041529959.1	isochorismate synthase [Paracoccus denitrificans]	41	401	41.5	29	14	0.821	0.824	0.809	0.894	6.09	5.6	2.29	1.5	0.299087	0.303892	0.544114	0.683728	5	5	5	5	87.4	103.4	100.6	119.7
WP_086000156.1	isocitrate lyase [Paracoccus denitrificans]	16	536	59.1	14	8	0.91	0.685	0.859	1.223	6.2	7.32	5.24	5.06	0.585212	0.137998	0.834499	0.491638	5	5	5	5	82	94.4	97.8	105.5
WP_011749077.1	isocitrate lyase/phosphoenolpyruvate mutase family protein [Paracoccus denitrificans]	19	278	28.8	12	5	2.076	1.856	1.118	1.161	15.96	11.8	6.03	7.86	0.239649	0.0326054	0.436537	0.56329	5	5	5	5	140	115.9	88.5	63
WP_041530373.1	isoleucine--tRNA ligase [Paracoccus denitrificans]	39	976	109.6	220	47	0.705	0.821	0.935	0.804	1.81	1.67	1.91	0.79	0.259502	0.359212	0.840515	0.491792	5	5	5	5	88.1	91.6	111.9	113.8
WP_011749869.1	isovaleryl-CoA dehydrogenase [Paracoccus denitrificans]	45	386	41.7	53	17	2.759	1.535	0.871	1.283	1.44	5.43	1.68	1.01	0.00117435	0.0152787	0.62588	0.383003	5	5	5	5	126.8	154.8	76.3	62.4
WP_011748166.1	J domain-containing protein [Paracoccus denitrificans]	38	208	24.3	81	11	0.842	0.68	0.956	1.163	3.79	4.07	2.2	2	0.425504	0.0667339	0.918575	0.536355	5	5	5	5	78.1	87.4	121.1	96.1
WP_011748155.1	ketoacyl-ACP synthase III [Paracoccus denitrificans]	42	323	34.4	82	15	1.007	1.032	0.959	0.821	3.27	3.56	2.18	0.58	0.995484	0.630511	0.971054	0.515814	5	5	5	5	113.8	108.8	92.9	103.1
WP_011748055.1	ketol-acid reductoisomerase [Paracoccus denitrificans]	64	340	37.4	400	23	0.926	0.962	1.042	0.926	3.56	1.74	2.05	2.02	0.799615	0.801176	0.750098	0.922761	5	5	5	5	86.6	80.6	76.7	89.4
WP_011750755.1	ketopantoate reductase family protein [Paracoccus denitrificans]	12	355	37.9	8	4	0.407	0.606	1.019	0.699	13.87	4.38	9.81	4.51	0.011488	0.0833045	0.691745	0.21666	5	5	5	5	49.1	48.6	80.1	201.6
WP_011748106.1	kinase [Paracoccus denitrificans]	41	301	31	29	8	1.174	0.927	0.864	1.216	3.86	2.88	8.96	3.46	0.992975	0.686569	0.787246	0.564202	5	5	5	5	101.9	99.3	101.9	165.7
WP_011748888.1	KpsF/GutQ family sugar-phosphate isomerase [Paracoccus denitrificans]	28	315	33.2	50	9	1.076	0.937	0.954	1.058	0.48	5.12	1.24	2.37	0.819314	0.999803	0.996264	0.679653	5	5	5	5	103.6	104.8	112.5	94.5
WP_011748900.1	kynureninase [Paracoccus denitrificans]	25	414	44.5	64	12	1.789	1.321	1.032	1.26	4.08	9.13	5.74	4.01	0.131697	0.134191	0.621922	0.401182	5	5	5	5	101.8	95.2	81.4	65.8
WP_011747147.1	L,D-transpeptidase [Paracoccus denitrificans]	55	248	26.5	94	13	0.882	1.087	1.367	0.998	1.85	2.33	0.79	2.49	0.681762	0.250894	0.105478	0.829194	5	5	5	5	138.1	90.2	129.7	89
WP_011746867.1	L,D-transpeptidase [Paracoccus denitrificans]	60	192	21	137	13	1.167	1.391	0.772	0.637	1.63	2.6	2.62	2.12	0.624867	0.0105313	0.263653	0.0979941	5	5	5	5	106.3	131.1	84.6	114.6
WP_011748861.1	L,D-transpeptidase [Paracoccus denitrificans]	24	217	24	49	6	1.203	1.562	0.707	0.55	2.18	1.24	1.44	3.16	0.575596	0.0204467	0.138567	0.034071	5	5	5	5	102	136.3	65.8	117.9
WP_011751208.1	L,D-transpeptidase [Paracoccus denitrificans]	9	164	18.1	3	1	1.221	1.059	0.705	0.784	12.14	20.76	13.44	12.16	0.864803	0.81907	0.312337	0.702254	5	5	5	5	87.4	144.9	90.6	108
WP_011747563.1	L,D-transpeptidase family protein [Paracoccus denitrificans]	39	535	58.5	42	19	0.808	0.852	0.876	0.819	1.01	1.05	2.01	3.98	0.39932	0.500001	0.731759	0.510005	5	5	5	5	81.4	93.4	101.1	125
WP_081465051.1	L,D-transpeptidase family protein [Paracoccus denitrificans]	19	162	18.2	10	3	0.849	0.761	0.847	0.931	5.69	8.24	7.53	8.8	0.4322	0.261089	0.743701	0.882425	5	5	5	5	76.9	94.1	102.9	93.9
WP_049792369.1	L,D-transpeptidase family protein [Paracoccus denitrificans]	26	176	19.4	14	4	0.898	0.864	0.837	1.088	2.96	3.51	5.22	7.33	0.4579	0.412787	0.584731	0.770193	5	5	5	5	103.9	141	139.7	101.6
WP_011748858.1	L,D-transpeptidase family protein [Paracoccus denitrificans]	47	171	18.6	57	6	0.571	0.892	0.42	0.255	4.46	2.12	4.82	5.04	0.0708703	0.572673	6.57094e-05	6.90694e-07	5	5	5	5	59.4	139.8	61.8	253.8
WP_011748901.1	LacI family DNA-binding transcriptional regulator [Paracoccus denitrificans]	27	342	37	28	10	1.367	1.287	1.216	1.144	9.49	2.78	2.78	4.18	0.703492	0.287155	0.191168	0.716757	5	5	5	5	146.8	118.3	105	92.7
WP_011748267.1	LacI family DNA-binding transcriptional regulator [Paracoccus denitrificans]	37	339	36.8	67	13	1.408	1.413	1.13	1.007	2.58	2.2	1.6	1.16	0.274888	0.0055806	0.479726	0.878459	5	5	5	5	143.7	116.1	93.1	81.3
WP_011747345.1	LacI family DNA-binding transcriptional regulator [Paracoccus denitrificans]	34	344	37	17	9	0.932	0.961	0.992	0.908	5.34	9.69	5.67	7.59	0.579004	0.832692	0.71485	0.809965	5	5	5	5	101.4	106	99.7	115.4
WP_011751296.1	LacI family transcriptional regulator [Paracoccus denitrificans]	35	337	36.1	32	14	1.12	0.933	1.035	0.947	2.25	3.27	1.97	3.97	0.956945	0.797299	0.610105	0.844394	5	5	5	5	127	94.9	104.7	81.8
WP_011749198.1	lactate utilization protein [Paracoccus denitrificans]	5	218	22.5	2	1	1.076	0.826	0.544	0.753	7.46	10.16	13.02	15.34	0.916928	0.605076	0.0454462	0.565004	5	5	5	5	68.9	127.2	82.9	120.3
WP_011749199.1	lactate utilization protein [Paracoccus denitrificans]	10	471	51.2	11	5	0.534	0.638	0.208	0.327	5.23	3.89	21.74	12.39	0.0430863	0.032969	1.88738e-14	5.41342e-05	5	5	5	5	18	189.9	30.3	326.9
WP_011750928.1	lactoylglutathione lyase [Paracoccus denitrificans]	70	131	14.8	37	10	5.478	2.901	1.755	2.205	4.66	7.09	3.17	4.08	2.1479e-07	1.77636e-15	0.0031722	0.00158629	5	5	5	5	220.2	117.4	89.6	19
WP_011747274.1	lactoylglutathione lyase [Paracoccus denitrificans]	33	142	16.5	51	6	3.489	0.87	1.053	3.285	2.6	8.52	1.5	3.1	0.000362294	0.575213	0.558185	1.70322e-05	5	5	5	5	117	112.3	141.8	37.1
WP_011749675.1	LamB/YcsF family protein [Paracoccus denitrificans]	40	256	27.3	11	7	1.404	1.095	0.949	1.191	1.38	7.31	4.7	2.6	0.570325	0.643707	0.924747	0.575606	5	5	5	5	136.1	124.2	138.6	63.4
WP_011746667.1	LamB/YcsF family protein [Paracoccus denitrificans]	54	257	26.2	34	10	1	1.145	0.894	0.896	2.64	4.62	3.68	3.51	0.801942	0.408898	0.856157	0.73151	5	5	5	5	115.7	129.6	102.9	117.1
WP_011750023.1	LapA family protein [Paracoccus denitrificans]	29	133	14.5	26	5	0.728	0.904	1.069	0.903	9.57	3.65	2.45	4.7	0.178646	0.616765	0.489008	0.665904	5	5	5	5	91.9	90.5	103	135.7
WP_011748551.1	large conductance mechanosensitive channel protein MscL [Paracoccus denitrificans]	9	145	15.4	18	1	1.119	1.069	0.806	0.846	5.53	6.99	2.57	5.67	0.89713	0.868305	0.614312	0.723678	5	5	5	5	100.2	124.3	93.6	112.2
WP_011750657.1	L-aspartate oxidase [Paracoccus denitrificans]	36	521	53.9	85	19	1.156	1.177	0.78	0.699	2.08	1.38	2.09	2.02	0.647262	0.18838	0.258756	0.199971	5	5	5	5	104.7	130.5	82	104.6
WP_011750478.1	L-cystine transporter [Paracoccus denitrificans]	17	462	47.9	25	6	0.65	0.816	1.322	1.045	3.93	4.46	4.53	6.15	0.0885581	0.286887	0.100161	0.905995	5	5	5	5	92.7	72.3	109.2	104.2
WP_011751085.1	Ldh family oxidoreductase [Paracoccus denitrificans]	19	343	36.1	14	6	1.281	1.004	1.577	1.336	4.85	8.24	6.14	4.45	0.872233	0.977162	0.0244068	0.302621	5	5	5	5	111.2	92.2	118.1	78.3
WP_011747280.1	Ldh family oxidoreductase [Paracoccus denitrificans]	34	344	35.2	33	10	1.401	0.931	1.006	1.515	8.58	9.97	3.2	2.72	0.479606	0.815418	0.686017	0.116223	5	5	5	5	113	105.9	134	75.5
WP_011746588.1	Ldh family oxidoreductase [Paracoccus denitrificans]	36	345	36.9	27	11	0.777	0.833	0.8	0.805	3.79	2.76	4.74	2.46	0.237363	0.350648	0.484212	0.416335	5	5	5	5	80.3	105.2	95.2	114.8
WP_011749040.1	leucine--tRNA ligase [Paracoccus denitrificans]	53	844	93.8	342	48	0.764	0.778	1.15	1.045	1.05	0.95	1.73	1.66	0.382884	0.187564	0.429851	0.684421	5	5	5	5	85	74.4	110.5	99.7
WP_011747242.1	leucyl aminopeptidase [Paracoccus denitrificans]	62	533	54.9	264	30	1.247	0.866	1.137	1.508	6.1	1.21	1.14	1.65	0.483325	0.595901	0.461141	0.0525747	5	5	5	5	112.1	96	121.6	74.3
WP_011748982.1	leucyl aminopeptidase family protein [Paracoccus denitrificans]	34	467	49.6	65	15	1.189	0.766	0.63	0.871	6.03	2.17	3.23	1.9	0.583931	0.180519	0.032741	0.672173	5	5	5	5	85.1	126.2	102.3	110.3
WP_011747593.1	leucyl/phenylalanyl-tRNA--protein transferase [Paracoccus denitrificans]	6	212	23.3	2	1	1.312	0.827	0.462	0.717	12.5	8.34	13.02	5.61	0.787363	0.607876	0.0055125	0.460209	5	5	5	5	82.9	179.8	98.7	133.6
WP_011747314.1	LexA family transcriptional regulator [Paracoccus denitrificans]	34	203	22	11	5	1.028	1.231	0.831	0.586	6.19	5.03	8.53	7.44	0.724949	0.463667	0.692432	0.0995491	5	5	5	5	96.2	111.3	72.7	138.1
WP_011750818.1	L-fuculose-phosphate aldolase [Paracoccus denitrificans]	28	225	24.5	10	5	1.271	0.702	0.776	1.686	13.26	14.09	8.61	2.44	0.860493	0.15195	0.522682	0.0870676	5	5	5	5	106.3	96.8	137.4	56.6
WP_011751060.1	L-iditol 2-dehydrogenase [Paracoccus denitrificans]	31	256	26.7	15	8	1.414	1.308	1.174	1.348	2.78	6.29	3.21	3.07	0.670393	0.246336	0.264731	0.359634	5	5	5	5	145.4	114.2	120.9	65
WP_011751281.1	L-idonate 5-dehydrogenase [Paracoccus denitrificans]	20	347	36.4	14	6	2.313	1.236	0.886	2.055	5.17	15.5	3.56	6.3	0.110418	0.457432	0.82922	0.0237974	5	5	5	5	120.3	115.6	113.5	54.9
WP_011746761.1	ligase-associated DNA damage response endonuclease PdeM [Paracoccus denitrificans]	18	218	23	6	4	0.781	0.994	0.779	1.127	18.95	16.63	30.68	16.05	0.456854	0.950909	0.508261	0.721895	5	5	5	5	88.6	113.7	106	126.7
WP_011747250.1	linear amide C-N hydrolase [Paracoccus denitrificans]	38	349	38.5	39	12	0.869	0.893	0.899	0.937	2.81	4.21	3.28	5.1	0.615175	0.687007	0.78523	0.913036	5	5	5	5	82.8	92.3	96.7	101.3
ABL69400.1	lipase/acylhydrolase, putative [Paracoccus denitrificans PD1222 PD1222]	19	390	41	15	8	0.685	1.07	0.611	0.479	4.96	7.23	7.7	5.62	0.184786	0.863657	0.094712	0.0263109	5	5	5	5	87.3	128.8	81.5	180.3
WP_011750142.1	lipid-A-disaccharide synthase [Paracoccus denitrificans]	32	387	41.5	33	12	1.471	1.155	0.721	0.754	3.01	3.86	1.77	3.5	0.481598	0.518054	0.265708	0.261098	5	5	5	5	100	138.9	90.5	97.1
WP_074810523.1	lipopolysaccharide biosynthesis protein [Paracoccus denitrificans]	43	494	55.2	85	25	1.128	0.942	1.21	1.327	1.42	2.33	1.61	1.22	0.703865	0.96528	0.262177	0.217244	5	5	5	5	112.9	88.5	118.9	84.8
WP_011748886.1	lipopolysaccharide transport periplasmic protein LptA [Paracoccus denitrificans]	33	161	16.4	20	4	1.341	1.02	0.693	0.919	2.8	2.5	6.76	2.59	0.431928	0.815462	0.112844	0.789975	5	5	5	5	76.7	111.3	73.5	84.2
WP_011747695.1	lipoyl synthase [Paracoccus denitrificans]	67	315	35	94	18	0.959	1.235	1.004	0.834	1.18	0.82	1.28	2.97	0.888658	0.087133	0.794193	0.547977	5	5	5	5	112.2	108	103.9	106
WP_011748226.1	lipoyl(octanoyl) transferase LipB [Paracoccus denitrificans]	22	218	23.7	17	5	0.819	0.798	0.721	0.903	3.63	4.31	2.74	1.67	0.304844	0.262718	0.246014	0.703761	5	5	5	5	75	105.2	101.9	110.3
WP_011749201.1	L-lactate permease [Paracoccus denitrificans]	9	588	61.8	10	7	1.878	1.893	0.683	0.643	6.69	9.61	5.06	6.23	0.255921	0.0104981	0.166241	0.192035	5	5	5	5	106.4	163.9	66.3	110.9
WP_011751225.1	LLM class flavin-dependent oxidoreductase [Paracoccus denitrificans]	11	442	49.6	9	4	0.337	0.531	1.425	0.675	8.5	10.76	5.77	6.87	0.0179861	0.0495813	0.0875687	0.328211	5	5	5	5	111.2	75.1	106.9	147.6
WP_011746567.1	LLM class flavin-dependent oxidoreductase [Paracoccus denitrificans]	32	360	40.4	26	11	1.612	1.617	1.078	1.225	2.33	6.82	5.84	2.62	0.323856	0.0119135	0.459904	0.484211	5	5	5	5	120.1	111.3	91	90.7
WP_011747178.1	LLM class flavin-dependent oxidoreductase [Paracoccus denitrificans]	27	1541	164.2	78	35	0.975	1.035	1.027	1.01	1.35	3.58	3.64	1.13	0.697787	0.759733	0.636389	0.950681	5	5	5	5	106.8	102.7	100.2	100.5
WP_011746750.1	LLM class flavin-dependent oxidoreductase [Paracoccus denitrificans]	15	328	34.9	26	5	1.088	1.015	0.975	1.132	3.9	2.19	3.66	1.63	0.991773	0.831692	0.879971	0.678514	5	5	5	5	115.7	110.6	110.1	93.4
WP_086000151.1	LLM class flavin-dependent oxidoreductase [Paracoccus denitrificans]	39	341	38	52	13	1.819	1.058	0.881	1.563	4.28	2.55	2.04	4.08	0.128908	0.674286	0.771569	0.0994392	5	5	5	5	144.1	136.6	119.1	53.8
WP_011751231.1	LLM class flavin-dependent oxidoreductase [Paracoccus denitrificans]	28	368	40.2	11	8	0.24	0.233	0.864	1.108	6.97	3.62	13.81	4.63	0.000998389	2.5244e-08	0.813511	0.710741	5	5	5	5	47.1	59.9	175.3	148.3
WP_011751343.1	LLM class flavin-dependent oxidoreductase [Paracoccus denitrificans]	16	450	49.6	13	6	0.311	0.268	0.753	0.967	6.84	4.87	5.75	5.74	0.00149311	4.52809e-07	0.457329	0.849769	5	5	5	5	54.6	74.9	150.8	150.7
WP_011750340.1	LLM class flavin-dependent oxidoreductase [Paracoccus denitrificans]	18	445	48	7	5	0.829	0.699	0.7	0.995	9.54	4.18	15.55	4.37	0.528694	0.250102	0.27798	0.934294	5	5	5	5	85.1	108.4	126.5	133.8
WP_041529973.1	LOG family protein [Paracoccus denitrificans]	27	275	30.7	30	8	0.714	0.897	0.985	0.973	3.46	2.67	2.34	3.72	0.194445	0.682185	0.79054	0.990402	5	5	5	5	62.5	58.3	79	94
WP_011748246.1	low molecular weight phosphatase family protein [Paracoccus denitrificans]	41	152	17.1	15	7	1.697	1.096	0.798	1.028	3.82	2.41	2.91	3.28	0.377481	0.726437	0.499616	0.906573	5	5	5	5	94.9	115.6	104.6	77.5
WP_011748885.1	LPS export ABC transporter ATP-binding protein [Paracoccus denitrificans]	55	244	27	58	13	1.224	1.016	1.089	1.263	2.38	2.62	1.84	1.92	0.529142	0.626188	0.548381	0.291947	5	5	5	5	128.6	101.6	113.4	68.3
WP_011747241.1	LPS export ABC transporter permease LptF [Paracoccus denitrificans]	16	382	41.6	11	6	0.712	0.976	1.331	0.827	7.54	2.57	8.81	1.65	0.228578	0.865664	0.0893608	0.602161	5	5	5	5	122.6	91.6	107.6	135
WP_011747240.1	LPS export ABC transporter permease LptG [Paracoccus denitrificans]	22	373	39.9	13	7	0.525	0.958	1.253	0.754	10.9	7.36	8.52	3.49	0.0890848	0.816641	0.219329	0.414152	5	5	5	5	71.2	66.5	116.3	91.5
WP_011747239.1	LPS-assembly protein LptD [Paracoccus denitrificans]	23	804	88.5	48	18	0.792	0.98	1.155	0.98	2.82	2.08	2.5	2.89	0.296318	0.971564	0.291333	0.969086	5	5	5	5	114.4	102.8	122	122.4
WP_011750141.1	LpxI family protein [Paracoccus denitrificans]	36	265	27.6	33	7	1.064	0.982	0.844	0.906	2.32	4.77	4.41	3.74	0.914635	0.973519	0.594163	0.819006	5	5	5	5	121.5	120.4	95.1	100.2
WP_011746996.1	Lrp/AsnC family transcriptional regulator [Paracoccus denitrificans]	68	78	9	32	5	2.748	1.163	1.39	3.949	1.61	12.72	1.43	1.63	0.00130633	0.0987976	0.0894434	2.06252e-08	5	5	5	5	199.2	109.1	178.6	26.3
WP_011750976.1	Lrp/AsnC family transcriptional regulator [Paracoccus denitrificans]	39	165	18.6	17	7	1.19	1.114	1.11	1.126	1.81	4.63	1.64	1.66	0.965451	0.659086	0.398021	0.762656	5	5	5	5	175.1	128.6	111.4	77.2
WP_011748496.1	Lrp/AsnC family transcriptional regulator [Paracoccus denitrificans]	72	166	18.5	75	14	1.306	1.168	0.976	1.066	2.63	4.07	3.57	2.31	0.395073	0.124586	0.995848	0.696051	5	5	5	5	102	103.9	90.4	83.9
WP_011751175.1	Lrp/AsnC family transcriptional regulator [Paracoccus denitrificans]	28	158	18	10	5	2.179	0.951	0.952	1.448	5.64	8.16	4.41	4.88	0.0855628	0.756919	0.891508	0.253703	5	5	5	5	113.4	123.3	93.6	67.6
WP_011747281.1	Lrp/AsnC family transcriptional regulator [Paracoccus denitrificans]	43	154	17.3	16	7	1.245	1.006	0.938	1.332	3.51	3.78	5.18	3.78	0.795471	0.970635	0.902445	0.3274	5	5	5	5	105.2	108.7	114.4	87.2
WP_011747960.1	Lrp/AsnC family transcriptional regulator [Paracoccus denitrificans]	38	156	17.3	8	5	1.393	1.062	0.913	1.366	3.61	7.38	8.5	4.12	0.688824	0.858292	0.974967	0.291739	5	5	5	5	123	136.4	103.7	76.9
WP_011746998.1	Lrp/AsnC family transcriptional regulator [Paracoccus denitrificans]	29	160	18.1	19	5	1.144	0.903	0.892	1.164	3.75	9.39	3.15	5.73	0.930838	0.592223	0.871856	0.579952	5	5	5	5	163.4	105.1	102.5	87
WP_011747787.1	Lrp/AsnC family transcriptional regulator [Paracoccus denitrificans]	48	151	16.4	13	8	0.975	0.931	0.888	0.931	3.17	7.12	5.24	4.32	0.63478	0.724976	0.835044	0.881678	5	5	5	5	77.8	100.7	109.4	117.2
WP_049792404.1	Lrp/AsnC family transcriptional regulator [Paracoccus denitrificans]	47	158	17.5	16	7	0.998	0.972	0.869	0.841	5.52	6.17	9.06	1.92	0.695417	0.86276	0.858386	0.519641	5	5	5	5	91.1	110	98.7	113.6
WP_041529887.1	Lrp/AsnC family transcriptional regulator [Paracoccus denitrificans]	19	151	16.6	4	3	0.666	0.821	0.867	0.611	4.54	3.69	9.05	4.63	0.288303	0.559762	0.848166	0.208486	5	5	5	5	91.8	100.8	92.4	148
WP_011750864.1	Lrp/AsnC family transcriptional regulator [Paracoccus denitrificans]	5	152	17.2	2	1	1.022	1.377	0.782	0.576	19.73	12.05	6.52	8.58	0.865477	0.3052	0.591124	0.217939	5	5	5	5	96.8	120.7	66.9	131
WP_011748552.1	Lrp/AsnC family transcriptional regulator [Paracoccus]	45	153	17	17	7	3.513	1.43	1.285	3.813	4.3	5.47	2.51	6.04	0.00101807	0.110728	0.125799	1.21437e-06	5	5	5	5	172.9	140.4	88.3	141.5
WP_011748606.1	Lrp/AsnC family transcriptional regulator [Paracoccus]	42	143	15.6	17	6	1.169	0.845	0.76	0.898	2.59	6.49	2.65	1.33	0.976972	0.376461	0.369859	0.614401	5	5	5	5	92.5	118.2	105.5	103.6
WP_011750362.1	L-serine ammonia-lyase [Paracoccus denitrificans]	29	460	48.5	38	11	0.952	0.967	0.928	0.955	5.65	1.69	3.83	4.14	0.613957	0.953375	0.999778	0.885853	5	5	5	5	104.1	101.7	105.1	94.4
WP_011746648.1	L-seryl-tRNA(Sec) selenium transferase [Paracoccus denitrificans]	35	466	49.8	34	16	1.493	0.925	0.9	1.496	6.01	3.31	4.38	1.49	0.52777	0.638422	0.879792	0.147599	5	5	5	5	98.1	104.7	119.7	72.9
ABL68344.1	luciferase family protein [Paracoccus denitrificans PD1222 PD1222]	20	359	38.9	25	8	1.118	0.995	1.067	1.113	4.88	4.51	2.05	3.54	0.890423	0.901376	0.495892	0.758208	5	5	5	5	126	121.4	140.9	127.4
WP_011749960.1	LuxR family transcriptional regulator [Paracoccus denitrificans]	23	290	32	10	7	2.473	0.833	1.065	1.013	5.43	6.05	5.42	5.12	0.132459	0.509378	0.496108	0.910293	5	5	5	5	138.6	115.3	128.4	105.8
WP_011747126.1	LuxR family transcriptional regulator [Paracoccus]	53	203	22.6	44	12	1.025	0.93	0.887	1.071	5.24	3.8	2.89	1.47	0.943174	0.902855	0.71007	0.689218	5	5	5	5	104.1	104.5	105.2	101.4
WP_041529874.1	lysine-2,3-aminomutase-like protein [Paracoccus denitrificans]	39	346	37.8	32	12	0.643	0.589	1.09	1.069	4.47	5.11	4.16	3.31	0.0709709	0.00921798	0.445208	0.708811	5	5	5	5	83.6	73.1	161.7	93.9
WP_011747644.1	lysine--tRNA ligase [Paracoccus denitrificans]	48	530	59.8	253	29	0.744	0.821	1.079	0.871	2.58	1.48	1.24	1.11	0.338826	0.358976	0.628437	0.724767	5	5	5	5	102.7	90.2	122.3	118.2
WP_011749004.1	LysM peptidoglycan-binding domain-containing protein [Paracoccus denitrificans]	70	389	39.6	77	16	0.637	0.814	0.979	0.749	3.84	1.76	2.57	2.44	0.145347	0.327758	0.983979	0.325626	5	5	5	5	85.2	92.8	106.3	143.9
WP_011747596.1	lysophospholipid acyltransferase family protein [Paracoccus denitrificans]	30	296	33	17	8	1.243	0.949	0.936	1.06	17	2.4	9.49	7.11	0.904378	0.797528	0.889992	0.87628	5	5	5	5	106.2	122.9	104.1	118.5
WP_011751099.1	LysR family transcriptional regulator [Paracoccus denitrificans]	19	310	34.1	13	5	1.453	1.129	1.364	3.139	5.67	11.02	5.39	7.51	0.66757	0.679724	0.0788749	0.000246959	5	5	5	5	99.4	72.7	134.8	49.8
WP_011749645.1	LysR family transcriptional regulator [Paracoccus denitrificans]	16	290	31.9	10	5	1.62	1.6	1.178	1.133	5.1	11.5	5.31	14.74	0.49125	0.103847	0.290859	0.631148	5	5	5	5	129.4	121.1	89.2	79.2
WP_011749503.1	LysR family transcriptional regulator [Paracoccus denitrificans]	24	297	32.9	26	8	1.302	1.484	1.032	0.987	3.8	5.41	2.85	5.59	0.81639	0.0833222	0.59039	0.959656	5	5	5	5	137.3	116.2	79.1	59
WP_041530472.1	LysR family transcriptional regulator [Paracoccus denitrificans]	9	300	32.4	4	2	1.065	1.122	1.017	1.061	10.77	10.42	14	9.23	0.935656	0.701698	0.69771	0.806272	5	5	5	5	124.8	101.8	98.7	95.5
WP_011748602.1	LysR family transcriptional regulator [Paracoccus denitrificans]	25	305	33.8	14	8	1.291	1.016	1.016	1.123	4.44	3.96	3.94	2.65	0.799976	0.990833	0.651718	0.755536	5	5	5	5	81.4	97.2	92.5	97.6
WP_011746507.1	LysR family transcriptional regulator [Paracoccus denitrificans]	19	295	32	7	5	2.768	1.083	1.014	2.667	3.23	18.65	9.8	11.04	0.0434155	0.798913	0.697961	0.00949597	5	5	5	5	127.3	129.2	129.1	44.8
WP_011746649.1	LysR family transcriptional regulator [Paracoccus denitrificans]	9	297	33.3	5	3	2.072	2.128	1.014	0.725	6.34	11.18	6.66	11.62	0.258271	0.0156756	0.684433	0.467336	5	5	5	5	125.7	125.5	46.6	69.6
WP_011746578.1	LysR family transcriptional regulator [Paracoccus denitrificans]	48	300	33.2	37	16	0.906	0.811	1.01	1.004	2.57	4.44	3.06	3.78	0.556881	0.360013	0.677602	0.915514	5	5	5	5	104.1	95.7	115.8	97.5
WP_011750787.1	LysR family transcriptional regulator [Paracoccus denitrificans]	16	303	32	9	5	0.789	0.828	1	0.909	5.54	7.77	6.91	10.14	0.464531	0.599939	0.703267	0.900538	5	5	5	5	122.5	124.5	121.6	139.2
WP_011746651.1	LysR family transcriptional regulator [Paracoccus denitrificans]	42	294	32.8	33	12	1.657	1.228	0.955	1.349	4.24	5.99	3.53	4.36	0.286583	0.313424	0.899956	0.325193	5	5	5	5	136.8	132.4	104.4	80.4
WP_011750477.1	LysR family transcriptional regulator [Paracoccus denitrificans]	29	317	34.7	18	8	3.06	1.091	0.933	2.541	13.86	21.55	9.48	9.56	0.0531304	0.805344	0.913486	0.0140021	5	5	5	5	165.1	125.7	155.8	49.8
WP_011747989.1	LysR family transcriptional regulator [Paracoccus denitrificans]	20	309	33	9	6	2.168	1.102	0.907	1.382	5.23	8.17	8.37	4.96	0.165226	0.717374	0.991543	0.27832	5	5	5	5	121.3	123.5	108	75.9
WP_011749713.1	LysR family transcriptional regulator [Paracoccus denitrificans]	43	306	33.1	21	12	1.074	0.848	0.906	0.991	3.71	7.69	2.49	4.63	0.810242	0.452289	0.917933	0.892889	5	5	5	5	84	106.8	72.3	113.1
WP_011750537.1	LysR family transcriptional regulator [Paracoccus denitrificans]	30	303	33	20	9	1.321	1.073	0.901	1.011	1.89	4.46	9.23	3.85	0.742064	0.823045	0.904904	0.93981	5	5	5	5	105.2	122.9	104.5	92.5
WP_011747986.1	LysR family transcriptional regulator [Paracoccus denitrificans]	13	300	32.2	7	4	1.324	1.064	0.888	1.013	8.18	12.5	7.71	5.94	0.790317	0.873778	0.941145	0.899262	5	5	5	5	105.8	119.7	100.8	88.4
WP_011749699.1	LysR family transcriptional regulator [Paracoccus denitrificans]	4	291	32.2	2	1	1.808	1.461	0.884	1.142	10.92	13.78	27.93	11.13	0.348492	0.235624	0.933954	0.533276	5	5	5	5	177.8	199.8	118.1	93
WP_011747351.1	LysR family transcriptional regulator [Paracoccus denitrificans]	20	297	32.6	10	6	2.158	1.295	0.876	1.226	5.47	12.65	5.12	4.96	0.19144	0.398459	0.882278	0.556634	5	5	5	5	128.7	125	105.1	74.9
WP_011746556.1	LysR family transcriptional regulator [Paracoccus denitrificans]	22	302	32.1	12	6	0.866	0.866	0.872	0.87	4.11	3.27	1.36	3.39	0.448868	0.536789	0.875988	0.575737	5	5	5	5	90.1	108.1	122.8	122.6
WP_011749471.1	LysR family transcriptional regulator [Paracoccus denitrificans]	15	314	34.5	16	6	1.574	0.973	0.872	0.826	1.59	6.84	3.43	5.41	0.502083	0.860547	0.879269	0.496751	5	5	5	5	101.4	119.7	99	102.7
WP_011750703.1	LysR family transcriptional regulator [Paracoccus denitrificans]	28	297	32.5	23	9	1.346	1.313	0.867	0.903	8.83	5.1	5.92	6.57	0.745206	0.32797	0.856581	0.81925	5	5	5	5	136.5	153.9	114.3	109.3
WP_081465085.1	LysR family transcriptional regulator [Paracoccus denitrificans]	27	298	33.4	13	7	0.819	0.778	0.86	0.794	5.17	8.14	3.13	12.41	0.451025	0.401374	0.826349	0.620186	5	5	5	5	75.6	114	119.2	158.8
WP_041530436.1	LysR family transcriptional regulator [Paracoccus denitrificans]	38	306	34.4	91	13	1.24	1.529	0.854	0.699	2.23	3.34	0.89	1.92	0.493594	0.000897681	0.526297	0.195228	5	5	5	5	87	99.6	64.7	71.1
WP_011750805.1	LysR family transcriptional regulator [Paracoccus denitrificans]	17	298	32.8	7	4	0.993	0.701	0.852	0.969	6.24	18.79	3.61	9.84	0.787094	0.301165	0.803929	0.876102	5	5	5	5	86.5	101.4	97.2	94.3
WP_011750485.1	LysR family transcriptional regulator [Paracoccus denitrificans]	34	298	33.5	54	11	1.469	1.171	0.837	1.063	3.35	5.06	5.53	5.78	0.317219	0.321788	0.559665	0.710433	5	5	5	5	128.9	135	114.3	90.6
WP_041530745.1	LysR family transcriptional regulator [Paracoccus denitrificans]	18	292	31.9	8	4	1.253	0.978	0.81	1.038	18.01	4.25	10.26	6.12	0.844172	0.992244	0.678233	0.867188	5	5	5	5	115.4	150.1	105.5	106
WP_011749746.1	LysR family transcriptional regulator [Paracoccus denitrificans]	15	298	33	12	5	1.462	0.967	0.798	1.131	2.82	5.94	4.42	5.82	0.626535	0.843817	0.579443	0.615415	5	5	5	5	100.5	130.4	101.6	85.1
WP_011749672.1	LysR family transcriptional regulator [Paracoccus denitrificans]	19	295	31.8	8	5	2.423	1.241	0.793	1.045	4.99	5.71	7.03	5	0.140985	0.497988	0.582288	0.810884	5	5	5	5	105.1	129.6	78.4	74
WP_011747498.1	LysR family transcriptional regulator [Paracoccus denitrificans]	27	319	35.5	16	8	1.5	0.911	0.782	1.036	3.93	4.98	7.71	2.63	0.559017	0.672892	0.546687	0.961097	5	5	5	5	112.5	135.8	108.8	141.5
WP_011748944.1	LysR family transcriptional regulator [Paracoccus denitrificans]	15	118	12.8	4	2	1.186	1.232	0.752	0.764	3.49	8.29	6.69	11.89	0.98469	0.4653	0.461758	0.495704	5	5	5	5	80.9	114.3	73.2	81.5
WP_011749759.1	LysR family transcriptional regulator [Paracoccus denitrificans]	22	427	46.7	9	8	0.254	0.934	0.742	0.666	12.91	12.4	8.5	4.45	0.000306534	0.776295	0.43523	0.233617	5	5	5	5	97.2	116.6	111.8	206.1
WP_081465023.1	LysR family transcriptional regulator [Paracoccus denitrificans]	18	325	36	10	6	1.444	1.056	0.736	0.765	1.56	2.48	5.36	6.26	0.619826	0.866493	0.291724	0.434778	5	5	5	5	93.7	124.9	75	124
WP_011749134.1	LysR family transcriptional regulator [Paracoccus denitrificans]	47	290	31.7	41	14	1.124	0.986	0.73	0.792	2.22	4.9	3.84	3.69	0.910511	0.924605	0.279281	0.383643	5	5	5	5	100.8	142.4	97.7	109
WP_011747279.1	LysR family transcriptional regulator [Paracoccus denitrificans]	33	298	33.3	25	10	1.691	1.249	0.707	0.76	3.71	2.1	6.74	3.27	0.192621	0.274089	0.165262	0.253847	5	5	5	5	97.4	132.2	78.6	89
WP_011750512.1	LysR family transcriptional regulator [Paracoccus denitrificans]	15	314	34.9	8	5	1.11	0.965	0.683	1.021	4.42	6.83	14.59	7.63	0.905679	0.862755	0.232894	0.887696	5	5	5	5	83.9	125.4	120.8	118.3
WP_011747474.1	LysR family transcriptional regulator [Paracoccus denitrificans]	9	329	36	6	3	1.536	1.094	0.678	1.004	15.79	6.57	21.87	10.93	0.516769	0.743199	0.307217	0.911231	5	5	5	5	129.4	172.6	126.7	129.9
WP_011748032.1	LysR family transcriptional regulator [Paracoccus denitrificans]	11	299	32.4	3	2	0.663	0.579	0.668	0.747	13.29	4.08	18.67	8.42	0.292576	0.10677	0.240747	0.556377	5	5	5	5	85.4	127.7	140.8	188.8
WP_011747515.1	LysR family transcriptional regulator [Paracoccus denitrificans]	24	291	32.2	13	6	1.165	0.756	0.557	0.811	4.02	6.53	4.28	5.6	0.976256	0.324512	0.039066	0.574367	5	5	5	5	64.5	115.5	86.7	123.8
WP_011749534.1	LysR family transcriptional regulator [Paracoccus]	10	421	46.6	8	4	1.498	1.247	0.906	1.001	8.05	7.12	9.9	16.98	0.564452	0.496643	0.99398	0.758203	5	5	5	5	84.9	91.3	77.4	75.5
WP_011749556.1	LysR family transcriptional regulator [Paracoccus]	28	301	32.7	17	8	1.284	1.07	0.877	1.033	5.53	8.17	7.09	5.52	0.843018	0.84226	0.80995	0.855852	5	5	5	5	101.7	116.2	101.9	99
WP_011748196.1	LysR family transcriptional regulator ArgP [Paracoccus denitrificans]	37	289	30.8	17	8	1.236	1.044	1.005	1.222	4.79	3.68	5.13	4.52	0.918768	0.915463	0.657051	0.481053	5	5	5	5	107.1	106.9	118.5	100.1
WP_011748790.1	lytic murein transglycosylase [Paracoccus denitrificans]	31	417	43.9	70	12	0.868	0.958	1.055	0.942	4.39	3.41	2.83	7.33	0.594505	0.993119	0.612723	0.919115	5	5	5	5	93.8	92.2	117.5	121.7
WP_011747948.1	lytic murein transglycosylase [Paracoccus denitrificans]	44	424	45.8	81	18	0.745	0.999	0.935	0.712	2.3	5.95	2.47	3.18	0.344394	0.894669	0.91218	0.249307	5	5	5	5	85.5	91.1	81.6	120.4
WP_011748948.1	lytic transglycosylase [Paracoccus denitrificans]	47	192	21.5	32	7	0.766	1.671	0.858	0.42	4.95	2.96	1.28	3.65	0.255918	0.00843568	0.667435	0.00159675	5	5	5	5	165.8	117.7	83.3	170.4
WP_011750042.1	lytic transglycosylase domain-containing protein [Paracoccus denitrificans]	40	215	23.5	9	7	0.847	1.154	1.249	0.639	13.7	1.06	8.06	1.92	0.552111	0.634338	0.276056	0.249172	5	5	5	5	130.1	99.1	100.1	146.5
WP_011747149.1	lytic transglycosylase domain-containing protein [Paracoccus denitrificans]	18	303	33	19	6	1.313	1.083	1.023	1.178	4.34	2.34	0.85	3.11	0.656508	0.688391	0.621306	0.600412	5	5	5	5	113.5	119.3	99.9	97.3
WP_011746895.1	lytic transglycosylase domain-containing protein [Paracoccus denitrificans]	40	164	18	11	5	0.793	0.728	0.565	0.51	10.8	4.51	6.83	4.07	0.336458	0.274541	0.0518878	0.0345886	5	5	5	5	62.8	95.6	77.1	152.7
ABL68817.1	Lytic transglycosylase, catalytic [Paracoccus denitrificans PD1222 PD1222]	34	716	77	63	24	1.317	1.183	0.829	0.916	2.79	4.03	5.53	2.13	0.380945	0.16974	0.414358	0.832812	5	5	5	5	101.5	105.5	79.3	73
WP_041530486.1	M23 family metallopeptidase [Paracoccus denitrificans]	47	429	46.6	81	20	0.977	0.87	0.892	0.808	4.7	2.92	1.88	2.21	0.74234	0.562377	0.816365	0.450402	5	5	5	5	96.1	99.3	112.9	121.6
WP_011747987.1	M24 family metallopeptidase [Paracoccus denitrificans]	32	408	45.4	25	12	1.308	0.943	0.798	1.127	2.28	5.05	2.02	3.18	0.67277	0.686717	0.510626	0.696621	5	5	5	5	92.2	128.9	102.2	139
WP_011748234.1	M3 family metallopeptidase [Paracoccus denitrificans]	31	678	74.9	74	23	1.271	0.947	0.812	1.051	1.21	2.4	2.97	2.69	0.445375	0.947308	0.380409	0.740815	5	5	5	5	98.5	126.8	98.8	93.1
WP_049792319.1	M3 family oligoendopeptidase [Paracoccus denitrificans]	40	605	67.6	245	26	0.941	0.684	1.193	1.634	2.57	1.44	2.03	2.18	0.839658	0.0231464	0.334228	0.023095	5	5	5	5	106.6	83.4	147.1	104.5
WP_041530244.1	M48 family metalloprotease [Paracoccus denitrificans]	29	250	26.4	29	7	1.318	1.149	0.994	1.106	2.52	2.38	5.64	4.74	0.78643	0.598956	0.695708	0.792568	5	5	5	5	101.7	105.2	72.6	69.3
WP_011749211.1	MacB family efflux pump subunit [Paracoccus denitrificans]	26	668	69.9	37	15	0.844	1.124	1.047	0.709	2.61	5.03	3.6	3.61	0.36761	0.66289	0.555031	0.180646	5	5	5	5	103.5	94.2	89.2	114.8
WP_041529841.1	magnesium transporter [Paracoccus denitrificans]	19	461	50.2	23	8	0.723	0.845	0.988	0.841	2.22	3.27	6.06	5.07	0.155085	0.409025	0.766581	0.566596	5	5	5	5	82	82.2	104	118.4
ABL72635.1	major facilitator superfamily MFS_1 [Paracoccus denitrificans PD1222 PD1222]	3	453	47.7	6	1	0.587	0.754	1.151	0.89	6.28	3.28	5.14	4.4	0.15257	0.319407	0.336947	0.842157	5	5	5	5	92.3	80.2	120.2	136.8
ABL69349.1	major facilitator superfamily MFS_1 [Paracoccus denitrificans PD1222 PD1222]	7	408	42.5	3	2	0.927	0.808	0.975	1	9.62	20	5.96	5.82	0.678362	0.556731	0.779765	0.84999	5	5	5	5	89.9	95.3	121.7	121.6
WP_011746906.1	malate dehydrogenase [Paracoccus denitrificans]	89	320	33.5	497	26	0.7	0.715	0.951	0.874	3.55	1.09	1.46	1.89	0.249129	0.0521215	0.903951	0.736459	5	5	5	5	71.6	75.4	139.2	136
WP_011747683.1	malate synthase A [Paracoccus denitrificans]	2	540	59.7	4	1	0.151	0.334	0.117	0.066	9.16	3.06	36.69	46.32	2.27167e-08	0.00129237	8.88178e-16	1e-17	5	5	5	5	9.4	79.8	35.2	527.9
WP_011750285.1	malate synthase G [Paracoccus denitrificans]	50	715	77.6	193	37	1.162	1.122	1.007	0.897	3.42	1.29	0.96	1.51	0.634369	0.167022	0.876159	0.817551	5	5	5	5	115.2	117.3	98.2	107.8
WP_011746523.1	maleylacetoacetate isomerase [Paracoccus denitrificans]	25	217	24.1	8	5	1.282	1.245	1.068	0.871	4.75	5.25	3.22	3.6	0.841508	0.449652	0.502511	0.715172	5	5	5	5	138.1	155.5	99.3	116.1
WP_011746517.1	maleylpyruvate isomerase family mycothiol-dependent enzyme [Paracoccus denitrificans]	31	256	28	10	5	0.898	1.029	1.069	0.879	12.6	12.2	10.42	3.44	0.577772	0.924392	0.498459	0.841352	5	5	5	5	102.4	98.9	104.8	119.9
WP_011748015.1	malonyl-CoA decarboxylase [Paracoccus denitrificans]	27	456	50.5	29	15	1.56	1.15	0.707	1.025	3.93	1.68	1.14	5.36	0.293781	0.418491	0.153245	0.988127	5	5	5	5	103.5	122.7	94	75
WP_011748014.1	malonyl-CoA synthase [Paracoccus denitrificans]	49	503	54.4	51	22	1.391	1.089	0.835	1.048	1.31	5.23	0.31	2.77	0.493351	0.634219	0.576298	0.879217	5	5	5	5	109.9	126	91.3	84.2
WP_011746591.1	mandelate racemase/muconate lactonizing enzyme family protein [Paracoccus denitrificans]	21	383	41	41	11	1.061	1.179	0.931	0.836	0.91	1.46	2.81	1.42	0.964425	0.320663	0.94756	0.532288	5	5	5	5	108.3	100.9	80.7	73.1
WP_011747581.1	manganese/iron ABC transporter ATP-binding protein [Paracoccus denitrificans]	43	289	31.7	35	12	1.022	1.036	0.864	0.893	6.23	5.02	2.39	3.46	0.967328	0.7556	0.631728	0.684485	5	5	5	5	56.1	83.9	88.8	119.6
WP_011749895.1	manganese-dependent inorganic pyrophosphatase [Paracoccus denitrificans]	37	306	33	141	12	0.912	0.983	0.746	0.711	1.04	4.25	2.68	3.84	0.763026	0.712162	0.200352	0.230487	5	5	5	5	91.6	125.7	82.6	126.4
WP_011750406.1	mannitol dehydrogenase family protein [Paracoccus denitrificans]	26	487	53.1	34	14	1.676	1.768	0.95	1.096	4.41	3.85	2.3	1.58	0.235618	0.00522372	0.902146	0.840054	5	5	5	5	154.4	144.5	84.3	66.8
WP_041530744.1	mannitol dehydrogenase family protein [Paracoccus denitrificans]	28	482	51.1	26	12	0.954	0.792	0.905	0.894	3.9	7.39	4.55	5.87	0.55371	0.264866	0.92916	0.653071	5	5	5	5	90.2	98.8	110.7	108.8
WP_011751279.1	mannonate dehydratase [Paracoccus denitrificans]	29	402	44.7	25	11	0.889	0.851	1.003	0.754	1.67	8.19	5.62	6.7	0.427732	0.435322	0.705038	0.300337	5	5	5	5	89.1	106.4	84.8	146.6
WP_011750272.1	mannose-1-phosphate guanylyltransferase/mannose-6-phosphate isomerase [Paracoccus denitrificans]	29	475	51.5	69	16	1.121	1.103	0.984	1.049	1.75	2.75	3.44	2.75	0.756872	0.453791	0.880944	0.793785	5	5	5	5	104.1	101.9	104.8	105.9
WP_011750900.1	MaoC family dehydratase [Paracoccus denitrificans]	5	153	17	2	1	0.672	0.887	1.402	1.075	8.49	9.32	6.28	2.3	0.161527	0.552595	0.0495587	0.851999	5	5	5	5	112.8	80.4	126.8	118
WP_011746911.1	MaoC family dehydratase [Paracoccus denitrificans]	38	344	37.7	47	14	1.207	0.944	0.9	1.158	5.43	3.41	3.93	3.02	0.550256	0.91292	0.702522	0.402223	5	5	5	5	83.2	108.4	102.7	95.4
WP_041530599.1	MaoC family dehydratase [Paracoccus denitrificans]	46	147	16.2	16	7	1.492	1.324	0.63	0.753	4.38	2.47	5.35	8.61	0.52346	0.259254	0.0772043	0.324179	5	5	5	5	86.3	140.8	74.5	90.3
WP_011746897.1	MAPEG family protein [Paracoccus denitrificans]	18	130	14.1	4	2	0.867	0.967	0.832	0.68	10.7	25.48	12.62	26.12	0.591427	0.964263	0.711796	0.425117	5	5	5	5	91.6	113.7	97.8	143.9
WP_011749758.1	MarR family transcriptional regulator [Paracoccus denitrificans]	17	156	17.3	9	4	1.422	0.913	1.971	1.378	11.56	7.7	11.84	3.93	0.625557	0.686958	0.00246733	0.286348	5	5	5	5	161.8	95.6	57.3	126.7
WP_011750750.1	MarR family transcriptional regulator [Paracoccus denitrificans]	40	315	35.5	20	12	0.967	0.956	1.126	1.391	3.9	6.49	3.14	4.23	0.620515	0.826523	0.364698	0.31497	5	5	5	5	97.1	87.7	96.2	69
WP_011747397.1	MarR family transcriptional regulator [Paracoccus denitrificans]	39	147	16.4	13	6	1.477	0.952	1.039	1.47	6.34	3.08	4.92	4.39	0.486642	0.756794	0.574739	0.170697	5	5	5	5	124.2	121.1	111.4	96.2
WP_011748881.1	MarR family transcriptional regulator [Paracoccus denitrificans]	30	172	19.5	12	5	1.217	1.305	1.038	1.28	11.12	4.66	8.9	2.6	0.941373	0.306995	0.595317	0.412518	5	5	5	5	122.4	118.3	113.8	62.7
WP_011748868.1	MarR family transcriptional regulator [Paracoccus denitrificans]	43	169	18.6	35	7	1.63	1.124	0.87	1.429	4.61	8.26	4.95	3.5	0.342521	0.564796	0.776928	0.201235	5	5	5	5	141.7	134.6	123.4	81.6
WP_011750948.1	Mau operon transcriptional activator [Paracoccus denitrificans]	13	283	32.1	13	4	0.845	0.879	1.19	1.037	4.36	7.79	9.95	8.3	0.537984	0.725483	0.284651	0.853157	5	5	5	5	108.5	92.5	119.6	115.8
WP_011750388.1	MBL fold metallo-hydrolase [Paracoccus denitrificans]	14	303	32.4	7	4	0.96	1.107	1.343	1.026	10.69	14.37	8.98	17.3	0.720713	0.724963	0.111704	0.868602	5	5	5	5	175.9	107.6	117.6	112.9
WP_041530712.1	MBL fold metallo-hydrolase [Paracoccus denitrificans]	56	292	32.5	68	17	1.561	1.191	1.175	1.497	2.64	0.9	2.23	0.89	0.155075	0.12297	0.381528	0.0839404	5	5	5	5	114.6	99.6	91.7	65.1
WP_011748067.1	MBL fold metallo-hydrolase [Paracoccus denitrificans]	39	288	30.1	19	9	1.848	0.764	0.878	1.56	8.16	13.44	3.69	3.78	0.168347	0.133562	0.790363	0.148605	5	5	5	5	97.6	113.4	138.4	64.6
WP_011746531.1	MBL fold metallo-hydrolase [Paracoccus denitrificans]	33	381	40.8	16	10	3.632	3.071	0.877	1.036	5.99	21.81	5.52	8.58	0.00223444	3.66088e-06	0.831205	0.873703	5	5	5	5	162.7	186.5	50.3	48.9
WP_011748434.1	MBL fold metallo-hydrolase [Paracoccus denitrificans]	20	266	29.2	19	6	0.818	0.756	0.818	0.959	3.93	4.19	7.68	1.82	0.315073	0.179787	0.577742	0.799322	5	5	5	5	95.2	108.4	112.2	106.8
WP_011746780.1	MBL fold metallo-hydrolase [Paracoccus denitrificans]	34	340	37.8	24	9	0.834	0.773	0.717	0.852	4.89	4.08	1.63	3.13	0.336543	0.177377	0.243858	0.495309	5	5	5	5	85.2	121.9	110.5	150.9
WP_011747016.1	MBL fold metallo-hydrolase [Paracoccus denitrificans]	10	260	28	4	2	0.653	0.688	0.658	0.714	11.16	8.92	29.29	7.77	0.27897	0.277263	0.207542	0.496166	5	5	5	5	79.4	108.1	120.2	171.1
WP_011748599.1	MCE family protein [Paracoccus denitrificans]	52	433	46.3	66	22	0.938	0.927	1.027	1.025	2.47	3.07	3.65	0.34	0.660849	0.799091	0.643901	0.893694	5	5	5	5	88.8	89.1	107.5	100.1
WP_011748972.1	MCE family protein [Paracoccus denitrificans]	48	688	73.1	105	31	0.916	0.805	0.873	0.964	2.05	3.77	1.58	1	0.773243	0.299037	0.596159	0.989685	5	5	5	5	87.3	96.9	111.2	113.5
WP_011750095.1	mechanosensitive ion channel family protein [Paracoccus denitrificans]	27	830	88.1	42	17	0.797	0.916	0.98	0.77	4.77	5.15	3.47	4.24	0.462063	0.91179	0.981441	0.390799	5	5	5	5	93.6	118.5	106.2	130.6
WP_041530121.1	membrane dipeptidase [Paracoccus denitrificans]	29	328	36.3	13	7	1.033	1.096	0.909	0.77	3.15	9.23	4.23	4.28	0.726616	0.719645	0.907163	0.33565	5	5	5	5	100.7	113.7	100.6	80.8
WP_011747627.1	membrane dipeptidase [Paracoccus denitrificans]	42	349	37.5	75	12	1.112	0.884	0.761	0.835	0.75	4.26	2.25	3.06	0.738366	0.660438	0.234549	0.554996	5	5	5	5	98.9	110.9	95.8	106.2
WP_011748971.1	membrane integrity-associated transporter subunit PqiC [Paracoccus denitrificans]	60	216	22.9	41	11	1.096	0.879	0.812	1.091	4.15	4.24	2.78	1.12	0.949032	0.580619	0.50157	0.734458	5	5	5	5	85.7	101.8	109.4	87
WP_011750138.1	membrane protein [Paracoccus denitrificans]	36	700	75.2	52	20	0.9	1.081	0.975	0.822	0.77	0.83	3.86	3.44	0.466033	0.69396	0.831716	0.445873	5	5	5	5	96.1	102.7	103.6	104.3
WP_011747733.1	membrane protein [Paracoccus denitrificans]	65	118	12.1	8	5	1.06	0.81	0.904	0.964	6.65	12.67	7.53	5.93	0.833306	0.452003	0.994067	0.961261	5	5	5	5	126.5	148.5	131.1	136.5
WP_011749008.1	membrane protein [Paracoccus denitrificans]	14	265	29.2	6	4	1.404	1.058	0.894	0.962	13.03	5.34	2.73	10.15	0.71743	0.844802	0.948959	0.968858	5	5	5	5	96.3	118.3	86.5	90.8
WP_011747216.1	membrane protein insertase YidC [Paracoccus denitrificans]	28	635	69.1	144	21	0.47	0.741	1.072	0.652	0.62	0.78	1.62	1.26	0.0149778	0.0934519	0.649952	0.118551	5	5	5	5	88.6	79.6	111.4	149.8
WP_011747213.1	membrane protein insertion efficiency factor YidD [Paracoccus denitrificans]	28	80	8.7	4	2	1.245	1.008	0.689	0.884	4.57	9.42	7.7	6.97	0.854084	0.928791	0.249803	0.853559	5	5	5	5	102.1	146.2	100.7	118.7
WP_011749141.1	MerR family DNA-binding transcriptional regulator [Paracoccus denitrificans]	55	138	16.2	45	8	1.293	1.105	0.935	1.206	1.95	4.63	3.13	3.32	0.412927	0.29862	0.842485	0.381289	5	5	5	5	81.5	113.4	95	109.1
WP_041530317.1	MerR family DNA-binding transcriptional regulator [Paracoccus denitrificans]	58	129	15.1	23	7	1.733	1.334	0.833	1.09	3.06	7.1	2.8	3.62	0.295275	0.188266	0.655923	0.833904	5	5	5	5	120.5	144.5	91.4	79.2
WP_011748158.1	MerR family transcriptional regulator [Paracoccus denitrificans]	50	201	21.5	23	9	1.085	1.097	0.894	0.887	2.46	3.39	4.84	2.35	0.883615	0.642015	0.877675	0.625601	5	5	5	5	110.4	121	99.3	95.6
WP_011749724.1	MerR family transcriptional regulator [Paracoccus denitrificans]	38	120	13.1	10	4	0.758	1.049	0.737	0.595	6.05	6.02	8	14.88	0.343988	0.86576	0.392948	0.172511	5	5	5	5	86	119.6	67.5	180.5
WP_011749113.1	META domain-containing protein [Paracoccus denitrificans]	57	127	13.3	30	6	0.988	0.961	0.786	0.841	5.49	3.64	5.09	3.43	0.633842	0.851567	0.512914	0.466171	5	5	5	5	94.2	118.9	99.9	118.7
WP_011749114.1	META domain-containing protein [Paracoccus denitrificans]	45	139	14.1	94	4	0.903	0.84	0.733	0.781	2.9	1.39	3.78	2.72	0.468072	0.386355	0.293709	0.344354	5	5	5	5	89.4	118.9	105.1	121.3
WP_011750368.1	metal ABC transporter ATP-binding protein [Paracoccus denitrificans]	19	254	27.2	13	6	0.903	0.889	0.772	0.798	5.74	7.76	6.68	7.26	0.501524	0.602047	0.439144	0.395156	5	5	5	5	90.2	115.2	101.4	113.2
WP_011747582.1	metal ABC transporter substrate-binding protein [Paracoccus denitrificans]	23	301	32.4	14	7	0.854	1.446	0.845	0.514	5.8	4.92	3.51	9.08	0.378485	0.105875	0.654364	0.0207574	5	5	5	5	99.6	85.6	63.9	119.3
WP_011749607.1	metal/formaldehyde-sensitive transcriptional repressor [Paracoccus denitrificans]	77	90	10.3	36	8	1.828	1.672	1.234	1.396	3.07	2.84	5.5	4.54	0.0925674	0.0063364	0.166607	0.199357	5	5	5	5	124.5	99.4	50.8	47.9
WP_011746919.1	metal-dependent hydrolase [Paracoccus denitrificans]	15	230	25.2	11	4	2.019	1.291	1.973	3.042	4.39	4.01	3.75	3.33	0.0503441	0.0420243	0.00017906	6.41714e-06	5	5	5	5	177.8	90.4	135.8	48.5
WP_011747222.1	metallopeptidase family protein [Paracoccus denitrificans]	30	135	15.2	15	4	1.194	1.075	0.83	0.949	6.19	9	6.47	9.82	0.91243	0.829505	0.608559	0.825105	5	5	5	5	98.1	123.2	91.6	102.5
WP_011748663.1	metallophosphoesterase [Paracoccus denitrificans]	23	262	29	8	5	1.09	1.108	0.782	0.815	7.94	9.06	4.84	8.07	0.862755	0.764222	0.540662	0.568087	5	5	5	5	98.4	130.4	95	114.1
WP_041530465.1	metalloprotease TldD [Paracoccus denitrificans]	44	473	49.4	86	22	1.047	0.973	0.636	0.653	3.03	2.28	1.93	3.02	0.887743	0.965646	0.0386075	0.125146	5	5	5	5	83.2	132.3	81.5	114
WP_011748165.1	methionine adenosyltransferase [Paracoccus denitrificans]	63	388	42.3	183	25	0.959	1.026	0.823	0.864	1.4	3.75	2.82	3.31	0.888424	0.467681	0.418773	0.698729	5	5	5	5	86.7	105	98.8	103.1
WP_011748225.1	methionine synthase [Paracoccus denitrificans]	48	1250	135.9	315	60	0.72	0.791	1.319	1.141	0.52	1.79	1.51	2.02	0.289538	0.230873	0.148249	0.437626	5	5	5	5	101	69	128.6	105.8
WP_011747675.1	methionine synthase [Paracoccus denitrificans]	52	345	38.6	89	22	0.685	0.491	0.844	1.28	2.65	1.36	0.78	0.99	0.222372	2.43949e-06	0.489275	0.209973	5	5	5	5	58.6	69.3	130.2	102.4
WP_011748333.1	methionine--tRNA ligase [Paracoccus denitrificans]	58	572	64.4	189	32	0.876	0.844	0.984	0.966	2.52	5.13	2.66	2.5	0.665335	0.474503	0.963374	0.937023	5	5	5	5	100.7	95.7	124.1	103.2
WP_011746987.1	methionyl-tRNA formyltransferase [Paracoccus denitrificans]	34	297	31.6	35	8	0.971	0.87	0.808	0.955	3.97	2.66	3.69	2.33	0.918855	0.584743	0.40468	0.958164	5	5	5	5	93.5	111.7	106.3	122.6
WP_011748712.1	methylated-DNA--[protein]-cysteine S-methyltransferase [Paracoccus denitrificans]	29	196	20.7	11	6	1.033	0.998	0.603	0.699	3.23	3.58	14.74	6.13	0.748124	0.937735	0.0926678	0.216105	5	5	5	5	85.6	136.8	88	100.6
[truncated: 1,091 more rows]
